# Supplementary material for: QTL mapping and candidate gene analysis for yield and grain weight/size in Tartary buckwheat
Source: BMC Plant Biol. 2023 Jan 26;23:58. doi: 10.1186/s12870-022-04004-x (PMC9878770; doi:10.1186/s12870-022-04004-x)
Supplement: Supplementary file 1 — Additional file 1: Table S1. The weather and precipitation during the growth period in 2017, 2018, 2019 and 2020. Table S2. The primers sequences of candidate genes associated with grain weight/size and actin gene. Table S3. ANOVA and broad sense heritability of TGW, GL, GW, L/W and GY in the "Xiaomiqiao × Jinqiaomai 2" RILs population. Table S4. Genes located in the physical interval of the stable major QTL clusters qClu-1-3 and qClu-1-5. Table S5. Homologues of plant grain weight/size genes in the physical intervals of the stable major QTL clusters qClu-1-3 and qClu-1-5. Table S6. The categorization of SNPs and Indels within the physical interval of stable major QTL clusters qClu-1-3 and qClu-1-5. Table S7. Non-synonymous SNP variations in exons and their effect in the physical interval of the stable major QTL clusers qClu-1-3 and qClu-1-5. [file 12870_2022_4004_MOESM1_ESM.xlsx]

## Sheet: Table S1
Table S1. The weather and precipitation during the growth period in 2017, 2018, 2019 and 2020.
Date	Temperature (°C)		Precipitation (mm)	Weather	Date	Temperature (°C)		Precipitation (mm)	Weather	Date	Temperature (°C)		Precipitation (mm)	Weather	Date	Temperature (°C)		Precipitation (mm)	Weather
	2017-Max	2017-Min				2018-Max	2018-Min				2019-Max	2019-Min				2020-Max	2020-Min
-	-	-	-	-	-	-	-	-	-	2019-07-29	31°	23°	-	Cloudy	-	-	-	-	-			23°	Cloudy	东南风4级	29 优
-	-	-	-	-	-	-	-	-	-	2019-07-30	29°	22°	-	Rainy	-	-	-	-	-			22°	Shower~Cloudy	东南风2级	30 优
-	-	-	-	-	-	-	-	-	-	2019-07-31	30°	21°	-	Cloudy	-	-	-	-	-			21°	Cloudy	东南风1级	37 优
-	-	-	-	-	-	-	-		-	2019-08-01	27°	21°	0.254	Rainy	-	-	-	-	-			21°	Shower	东北风2级	33 优
-	-	-	-	-	-	-	-		-	2019-08-02	27°	21°	3.81	Rainy	-	-	-	-	-			21°	Shower	东北风3级	26 优
-	-	-	-	-	-	-	-		-	2019-08-03	27°	21°	0	Rainy	-	-	-	-	-			21°	Shower	东北风2级	22 优
-	-	-	-	-	-	-	-		-	2019-08-04	27°	21°	8.128	Cloudy	-	-	-	-	-			21°	Shower~Cloudy	东北风2级	26 优
-	-	-	-	-	-	-	-		-	2019-08-05	29°	21°	0	Cloudy	-	-	-	-	-			21°	Shower~Cloudy	东南风2级	23 优
-	-	-	-	-	2018-08-06	28	21	26.924	Cloudy	2019-08-06	31	22	0	Cloudy	-	-	-	-	-
-	-	-	-	-	2018-08-07	28	21	17.526	Shower	2019-08-07	29	21	3.81	Shower	-	-	-	-	-
-	-	-	-	-	2018-08-08	27	21	8.89	Shower	2019-08-08	29	21	0	Cloudy	-	-	-	-	-
-	-	-	-	-	2018-08-09	29	21	6.604	Cloudy	2019-08-09	29	21	0	Cloudy	-	-	-	-	-
-	-	-	-	-	2018-08-10	29	22	0	Shower	2019-08-10	30	22	0	Cloudy	2020-08-10	32	22	0	Cloudy~Cloudy
-	-	-	-	-	2018-08-11	30	21	0	Cloudy	2019-08-11	32	19	0	Sunny	2020-08-11	30	23	0.762	Rainy~Cloudy
-	-	-	-	-	2018-08-12	31	22	0	Cloudy	2019-08-12	33	20	0	Sunny	2020-08-12	25	23	1.016	Rainy~Shower
-	-	-	-	-	2018-08-13	31	21	0	Sunny	2019-08-13	34	20	0	Sunny	2020-08-13	27	22	0.508	Cloudy~Shower
-	-	-	-	-	2018-08-14	31	22	0	Cloudy	2019-08-14	31	22	0	Cloudy	2020-08-14	29	21	0	Cloudy~Cloudy
-	-	-	-	-	2018-08-15	31	22	7.112	Shower	2019-08-15	32	22	0	Sunny	2020-08-15	26	21	0	Cloudy~Cloudy
-	-	-	-	-	2018-08-16	28	21	11.176	Shower	2019-08-16	33	22	0	Sunny	2020-08-16	26	21	0	Cloudy
-	-	-	-	-	2018-08-17	29	20	0	Shower	2019-08-17	33	22	0	Sunny	2020-08-17	27	20	2.794	Rainy~Shower
-	-	-	-	-	2018-08-18	28	21	0	Shower	2019-08-18	33	22	0	Cloudy	2020-08-18	27	20	0.254	Rainy~Shower
-	-	-	-	-	2018-08-19	31	21	0	Cloudy	2019-08-19	33	23	0	Cloudy	2020-08-19	28	20	0	Cloudy~Shower
-	-	-	-	-	2018-08-20	30	22	0	Cloudy	2019-08-20	33	22	0	Cloudy	2020-08-20	28	20	4.826	Rainy~Shower
2017-08-21	31	20	0	Sunny~Cloudy	2018-08-21	31	21	0	Cloudy	2019-08-21	32	21	1.27	Cloudy	2020-08-21	27	21	25.654	Rainy~Cloudy
2017-08-22	31	21	0	Sunny~Cloudy	2018-08-22	30	21	0	Shower	2019-08-22	31	22	1.016	Cloudy	2020-08-22	29	20	1.778	Cloudy~Cloudy
2017-08-23	28	21	1.524	Shower~雷Shower	2018-08-23	29	21	0	Shower	2019-08-23	31	19	2.794	Cloudy	2020-08-23	30	21	0	Cloudy
2017-08-24	26	20	22.606	Rainy~雷Shower	2018-08-24	28	21	0	Cloudy	2019-08-24	31	20	0	Cloudy	2020-08-24	30	19	2.794	Rainy~Cloudy
2017-08-25	25	21	12.954	Shower~Cloudy	2018-08-25	29	19	0	Cloudy	2019-08-25	32	21	0	Cloudy	2020-08-25	28	19	0	Cloudy
2017-08-26	28	20	10.922	Cloudy	2018-08-26	29	19	0	Cloudy	2019-08-26	31	20	2.54	Cloudy	2020-08-26	32	18	0	Sunny
2017-08-27	30	20	0	Cloudy	2018-08-27	29	19	0.508	Shower	2019-08-27	27	20	3.556	Shower	2020-08-27	33	21	0	Sunny~Cloudy
2017-08-28	26	20	17.526	雷Shower~Shower	2018-08-28	29	20	0	Shower	2019-08-28	29	21	3.048	Shower	2020-08-28	31	21	0	Cloudy
2017-08-29	26	20	17.018	Shower	2018-08-29	28	21	0	Cloudy	2019-08-29	26	20	1.778	Shower	2020-08-29	31	22	0	Cloudy
2017-08-30	27	20	28.448	Shower~Cloudy	2018-08-30	28	21	3.302	Shower	2019-08-30	23	19	5.08	Shower	2020-08-30	32	22	0	Cloudy
2017-08-31	27	21	27.432	Shower~Cloudy	2018-08-31	26	21	1.27	Shower	2019-08-31	26	18	0.762	Cloudy	2020-08-31	33	21	0	Cloudy
2017-09-01	28	20	0.254	Shower	2018-09-01	27	21	0	Shower	2019-09-01	24	18	0	Cloudy	2020-09-01	32	21	0	Sunny~Cloudy
2017-09-02	26	20	27.432	Shower	2018-09-02	28	21	2.54	Shower	2019-09-02	26	18	0.762	Cloudy	2020-09-02	32	20	0	Cloudy
2017-09-03	26	21	26.924	Shower	2018-09-03	29	22	0	Cloudy	2019-09-03	26	18	0	Cloudy	2020-09-03	28	21	20.574	Rainy~Cloudy
2017-09-04	26	20	9.906	Shower	2018-09-04	30	22	0	Cloudy	2019-09-04	27	18	0	Cloudy	2020-09-04	29	21	0	Cloudy~Cloudy
2017-09-05	27	19	29.21	Rainy~Shower	2018-09-05	31	22	0	Cloudy	2019-09-05	29	20	0	Cloudy	2020-09-05	30	20	37.846	Cloudy~Shower
2017-09-06	23	19	3.302	Cloudy	2018-09-06	28	19	0	Shower	2019-09-06	29	21	0	Cloudy	2020-09-06	22	19	14.224	Rainy~Shower
2017-09-07	27	19	0.254	Cloudy	2018-09-07	22	17	0	Shower	2019-09-07	30	20	0	Cloudy	2020-09-07	21	19	0	Cloudy
2017-09-08	28	20	0	Cloudy	2018-09-08	21	15	3.302	Cloudy	2019-09-08	26	21	13.462	Cloudy	2020-09-08	26	19	2.286	Cloudy
2017-09-09	27	20	2.54	Shower~雷Shower	2018-09-09	24	16	3.302	Cloudy	2019-09-09	25	20	26.924	Cloudy	2020-09-09	29	20	0	Cloudy
2017-09-10	23	19	8.89	Rainy~Cloudy	2018-09-10	25	17	1.778	Shower	2019-09-10	26	21	9.652	Cloudy	2020-09-10	25	20	0	Cloudy~Shower
2017-09-11	26	19	0	Cloudy	2018-09-11	23	17	14.732	Rainy	2019-09-11	27	21	0.254	Cloudy	2020-09-11	20	19	11.176	Rainy
2017-09-12	25	19	0	Cloudy	2018-09-12	20	16	7.874	Rainy	2019-09-12	29	20	0	Cloudy	2020-09-12	20	18	0	Rainy
2017-09-13	27	17	0	Cloudy	2018-09-13	25	16	0.508	Cloudy	2019-09-13	30	20	0	Cloudy	2020-09-13	19	18	27.686	Rainy~Rainy
2017-09-14	25	16	0	Cloudy	2018-09-14	27	18	0	Cloudy	2019-09-14	31	20	0	Cloudy	2020-09-14	18	17	48.514	Rainy~Shower
2017-09-15	24	16	0	Cloudy	2018-09-15	28	18	0	Cloudy	2019-09-15	30	19	6.35	Shower	2020-09-15	19	19	16.51	Rainy~Rainy
2017-09-16	28	20	0	Cloudy	2018-09-16	24	18	1.016	Shower	2019-09-16	28	18	0	Cloudy	2020-09-16	19	17	58.166	Rainy~Rainy
2017-09-17	29	21	0	Cloudy	2018-09-17	20	18	4.02	Rainy	2019-09-17	29	19	66.802	Cloudy	2020-09-17	18	16	16.51	Rainy
2017-09-18	30	22	0	Cloudy~Shower	2018-09-18	22	18	13.462	Shower	2019-09-18	24	17	5.842	Shower	2020-09-18	19	15	17.78	Cloudy
2017-09-19	27	19	82.804	Shower~Rainy	2018-09-19	26	20	7.62	Cloudy	2019-09-19	24	17	1.778	Shower	2020-09-19	18	15	1.778	Cloudy~Rainy
2017-09-20	26	18	11.176	Cloudy	2018-09-20	28	20	2.032	Cloudy	2019-09-20	20	16	0	Cloudy	2020-09-20	25	18	1.524	Cloudy
2017-09-21	24	19	6.35	Cloudy	2018-09-21	26	19	2.032	Shower	2019-09-21	23	14	0	Cloudy	2020-09-21	24	17	13.716	Cloudy~Rainy
2017-09-22	23	18	0.508	Cloudy	2018-09-22	23	18	15.748	Shower	2019-09-22	23	14	0	Cloudy	2020-09-22	19	16	2.032	Rainy~Rainy
2017-09-23	28	21	0.508	Cloudy	2018-09-23	25	18	9.398	Cloudy	2019-09-23	24	12	0	Cloudy	2020-09-23	18	16	0.762	Rainy
2017-09-24	29	21	0.254	Cloudy	2018-09-24	26	20	0	Shower	2019-09-24	24	12	0	Cloudy	2020-09-24	22	17	0	Cloudy~Rainy
2017-09-25	28	21	1.778	Cloudy~Shower	2018-09-25	25	17	18.288	Rainy	2019-09-25	22	15	0	Shower	2020-09-25	19	16	8.89	Rainy~Rainy
2017-09-26	27	21	0.508	Shower~Cloudy	2018-09-26	20	17	19.812	Rainy	2019-09-26	24	14	0	Cloudy	2020-09-26	17	14	0.762	Rainy
2017-09-27	30	17	0	Cloudy~雷Shower	2018-09-27	20	14	1.524	Cloudy	2019-09-27	26	14	0	Cloudy	2020-09-27	16	15	1.016	Rainy~Cloudy
2017-09-28	23	17	6.858	Rainy~Cloudy	2018-09-28	20	15	0	Cloudy	2019-09-28	27	14	0	Sunny	2020-09-28	19	16	3.302	Rainy
2017-09-29	26	20	0	Cloudy~Shower	2018-09-29	24	15	0	Sunny	2019-09-29	28	15	0	Sunny	2020-09-29	19	17	1.27	Rainy
2017-09-30	27	21	0	Cloudy~Shower	2018-09-30	24	15	0	Cloudy	2019-09-30	27	17	0	Cloudy	2020-09-30	20	17	0	Cloudy
2017-10-01	28	21	0	Cloudy	2018-10-01	21	15	0	Cloudy	2019-10-01	27	18	0	Cloudy	2020-10-01	20	18	0.254	Rainy
2017-10-02	28	20	0	Cloudy	2018-10-02	21	14	0	Cloudy	2019-10-02	26	18	0	Cloudy	2020-10-02	25	20	0.254	Cloudy
2017-10-03	27	19	0.508	Cloudy~Shower	2018-10-03	20	15	0	Cloudy	2019-10-03	27	20	0.254	Cloudy	2020-10-03	26	16	14.732	Cloudy~Rainy
2017-10-04	25	18	0	Cloudy~Shower	2018-10-04	19	12	0	Cloudy	2019-10-04	25	18	2.794	Shower	2020-10-04	18	12	23.876	Rainy~Rainy
2017-10-05	23	18	0	Shower	2018-10-05	21	13	0	Cloudy	2019-10-05	26	17	7.874	Shower	2020-10-05	14	9	0.508	Cloudy~Rainy
2017-10-06	28	20	0	Cloudy	2018-10-06	21	15	0	Cloudy	2019-10-06	28	18	0.254	Cloudy	2020-10-06	12	10	0.508	Rainy
2017-10-07	28	20	1.016	Cloudy	2018-10-07	19	15	1.27	Rainy	2019-10-07	28	18	0.508	Cloudy	2020-10-07	16	10	0.508	Rainy~Cloudy
2017-10-08	27	19	1.524	Cloudy	2018-10-08	17	12	6.858	Rainy	2019-10-08	26	18	0.254	Cloudy	2020-10-08	17	13	0	Cloudy
2017-10-09	28	17	0	Cloudy	2018-10-09	16	12	0	Rainy	2019-10-09	25	18	0	Cloudy	2020-10-09	17	11	0	Cloudy
2017-10-10	28	18	2.286	Cloudy~Rainy	2018-10-10	19	9	0.762	Rainy	2019-10-10	25	18	14.478	Cloudy	2020-10-10	21	14	0	Cloudy
2017-10-11	22	13	9.398	Cloudy~Rainy	2018-10-11	22	8	0	Cloudy	2019-10-11	21	16	1.016	Shower	2020-10-11	24	13	0	Cloudy
2017-10-12	15	12	49.784	Rainy~Cloudy	2018-10-12	20	10	5.588	Cloudy	2019-10-12	18	15	4.826	Shower	2020-10-12	23	15	0	Cloudy~Cloudy
2017-10-13	20	13	34.29	Cloudy~Rainy	2018-10-13	15	11	5.842	Rainy	2019-10-13	19	15	19.812	Rainy	2020-10-13	19	14	0	Cloudy~Rainy
2017-10-14	16	13	0	Cloudy	2018-10-14	15	11	5.334	Rainy	2019-10-14	17	14	2.286	Rainy	2020-10-14	17	13	14.986	Rainy~Rainy
2017-10-15	17	12	0	Cloudy~Shower	2018-10-15	16	11	0.254	Rainy	2019-10-15	17	14	2.794	Rainy	2020-10-15	15	12	22.86	Rainy
2017-10-16	13	10	22.098	Shower~Rainy	2018-10-16	15	11	0.508	Cloudy	2019-10-16	17	13	12.192	Rainy	2020-10-16	13	11	6.604	Rainy
2017-10-17	14	11	21.336	Rainy	2018-10-17	19	11	0	Cloudy	2019-10-17	16	12	12.7	Rainy	2020-10-17	11	9	1.778	Rainy
2017-10-18	14	12	8.382	Rainy	2018-10-18	16	11	1.778	Rainy	2019-10-18	21	10	5.588	Cloudy	2020-10-18	13	10	0	Cloudy
2017-10-19	19	12	4.826	Cloudy	2018-10-19	17	12	3.81	Rainy	2019-10-19	22	15	0	Cloudy	2020-10-19	17	10	0	Cloudy
2017-10-20	21	13	0	Cloudy	2018-10-20	19	13	0	Rainy	2019-10-20	20	16	17.272	Rainy	2020-10-20	10	9	4.572	Rainy~Cloudy
2017-10-21	16	13	0	Cloudy	2018-10-21	16	11	1.524	Rainy	2019-10-21	21	15	1.524	Rainy	2020-10-21	17	10	0	Cloudy~Cloudy
2017-10-22	17	13	0	Cloudy	2018-10-22	16	12	0	Rainy	2019-10-22	19	14	4.318	Rainy	2020-10-22	21	9	0	Cloudy~Sunny
2017-10-23	18	11	0	Cloudy	2018-10-23	17	11	0.254	Rainy	2019-10-23	20	12	0	Cloudy	2020-10-23	21	9	0	Cloudy
2017-10-24	19	12	0	Cloudy	2018-10-24	18	11	0.508	Cloudy	2019-10-24	18	12	1.016	Cloudy	2020-10-24	22	11	0	Cloudy~Cloudy
2017-10-25	17	13	2.54	Cloudy~Rainy	2018-10-25	20	13	0.508	Rainy	2019-10-25	14	11	2.54	Rainy	2020-10-25	24	14	0	Cloudy~Rainy
2017-10-26	16	12	0	Cloudy	2018-10-26	18	13	0	Cloudy	2019-10-26	14	11	3.302	Rainy	2020-10-26	19	14	0	Cloudy
2017-10-27	21	13	0	Cloudy	2018-10-27	22	12	0	Cloudy	2019-10-27	14	11	5.08	Rainy	2020-10-27	17	12	1.524	Cloudy~Rainy
2017-10-28	22	11	0	Cloudy	2018-10-28	17	13	0	Cloudy	2019-10-28	17	7	0.254	Sunny	2020-10-28	15	12	1.524	Cloudy
2017-10-29	22	8	0	Sunny	2018-10-29	18	12	4.318	Cloudy	2019-10-29	21	8	0	Sunny	2020-10-29	15	12	0.508	Cloudy
2017-10-30	19	5	0	Sunny	2018-10-30	15	9	0.508	Rainy	2019-10-30	22	8	0	Rainy	2020-10-30	19	15	0.508	Rainy
2017-10-31	19	8	0	Sunny~Cloudy	2018-10-31	20	9	0	Cloudy	2019-10-31	23	8	0	Sunny	2020-10-31	16	13	4.826	Rainy
2017-11-01	20	9	0	Cloudy	2018-11-01	21	10	0	Cloudy	2019-11-01	23	10	0	Cloudy	2020-11-01	13	10	4.572	Rainy
2017-11-02	21	8	0	Sunny~Cloudy	2018-11-02	22	10	0	Sunny	2019-11-02	17	13	1.27	Rainy	2020-11-02	11	10	2.794	Rainy~Cloudy
2017-11-03	20	12	0	Cloudy	2018-11-03	21	9	0	Sunny	2019-11-03	19	9	0.508	Cloudy	2020-11-03	11	9	0	Cloudy
2017-11-04	21	8	0	Cloudy~Sunny	2018-11-04	18	12	11.684	Rainy	2019-11-04	20	9	0	Cloudy	2020-11-04	12	11	0	Cloudy~Rainy
2017-11-05	21	9	0	Sunny	2018-11-05	15	10	8.89	Rainy	2019-11-05	20	11	0	Cloudy	2020-11-05	12	11	1.778	Rainy
2017-11-06	20	11	1.524	Cloudy~Shower	2018-11-06	12	8	4.572	Rainy	2019-11-06	16	10	0	Rainy	2020-11-06	14	10	0.254	Cloudy
2017-11-07	20	11	1.524	Cloudy	2018-11-07	11	7	10.668	Rainy	2019-11-07	18	10	0	Cloudy	2020-11-07	17	8	0	Cloudy
2017-11-08	22	10	1.27	Cloudy	2018-11-08	17	6	0	Sunny	2019-11-08	19	9	0	Cloudy	2020-11-08	19	8	0	Cloudy
2017-11-09	23	14	0	Cloudy	2018-11-09	17	12	0	Cloudy	2019-11-09	19	10	0	Cloudy	2020-11-09	20	8	0	Sunny
2017-11-10	20	15	0.762	Shower~小到Rainy	2018-11-10	20	11	0	Cloudy	2019-11-10	16	11	0	Rainy	2020-11-10	21	5	0	Sunny
2017-11-11	18	13	1.778	Rainy	2018-11-11	15	10	12.7	Rainy	2019-11-11	-	-	-	-	2020-11-11	22	5	0	Cloudy~Sunny
2017-11-12	17	11	0.508	Rainy	2018-11-12	15	11	1.524	Cloudy	2019-11-12	-	-	-	-	2020-11-12	22	6	0	Sunny
2017-11-13	15	12	1.016	Rainy	2018-11-13	13	9	0.254	Rainy	2019-11-13	-	-	-	-	2020-11-13	22	6	0	Sunny
2017-11-14	16	12	0.254	Cloudy~Rainy	2018-11-14	12	9	0.762	Rainy	2019-11-14	-	-	-	-	2020-11-14	22	8	0	Sunny
2017-11-15	16	14	0	Cloudy~Rainy	2018-11-15	12	9	0.762	Rainy	2019-11-15	-	-	-	-	2020-11-15	23	12	0	Sunny~Cloudy
2017-11-16	18	15	0	Shower	2018-11-16	11	8	0.762	Rainy	2019-11-16	-	-	-	-	2020-11-16	24	16	0	Cloudy~Cloudy
2017-11-17	23	7	0.508	Rainy~小到Rainy	2018-11-17	10	6	1.27	Rainy	2019-11-17	-	-	-	-	2020-11-17	23	18	0	Cloudy~Cloudy
2017-11-18	15	6	0.508	Rainy	2018-11-18	9	6	0.762	Cloudy	2019-11-18	-	-	-	-	2020-11-18	26	14	0	Cloudy~Shower
2017-11-19	12	5	0	Rainy	2018-11-19	14	6	0.254	Cloudy	2019-11-19	-	-	-	-	2020-11-19	22	15	0	Cloudy~Cloudy
2017-11-20	8	5	0	Cloudy	2018-11-20	11	7	0.762	Rainy	2019-11-20	-	-	-	-	2020-11-20	25	15	0	Cloudy~Cloudy
2017-11-21	9	6	0	Cloudy~Rainy	2018-11-21	9	6	0	Rainy	2019-11-21	-	-	-	-	2020-11-21	17	8	0.254	Cloudy~Rainy
2017-11-22	8	3	0	Cloudy~Rainy	2018-11-22	12	5	0	Sunny	2019-11-22	-	-	-	-	2020-11-22	9	4	1.016	Rainy
2017-11-23	7	5	0	Cloudy	2018-11-23	17	4	1.27	Sunny	2019-11-23	-	-	-	-	2020-11-23	6	4	0.254	Cloudy~Rainy
2017-11-24	10	5	3.048	Cloudy	2018-11-24	12	6	0.508	Cloudy	2019-11-24	-	-	-	-	2020-11-24	7	5	2.032	Rainy
2017-11-25	10	6	0	Cloudy	2018-11-25	16	5	0	Sunny	2019-11-25	-	-	-	-	2020-11-25	7	5	0.254	Cloudy~Rainy
2017-11-26	16	4	0	Cloudy	2018-11-26	18	6	0	Sunny	2019-11-26	-	-	-	-	2020-11-26	8	5	0.508	Cloudy~Rainy
2017-11-27	18	9	0	Cloudy	2018-11-27	-	-	-	-	2019-11-27	-	-	-	-	2020-11-27	7	4	0	Cloudy~Rainy
2017-11-28	16	11	0	Cloudy~Shower	2018-11-28	-	-	-	-	2019-11-28	-	-	-	-	2020-11-28	6	3	0	Cloudy
2017-11-29	17	8	2.794	Rainy	2018-11-29	-	-	-	-	2019-11-29	-	-	-	-	2020-11-29	9	5	0	Cloudy~Cloudy
2017-11-30	16	6	0.508	Cloudy	2018-11-30	-	-	-	-	2019-11-30	-	-	-	-	2020-11-30	8	4	0	Cloudy~Cloudy
2017-12-01	11	7	0	Cloudy~Rainy	2018-12-01	-	-	-	-	2019-12-01	-	-	-	-	2020-12-01	8	4	0.508	Cloudy~Rainy
2017-12-02	16	8	0	Cloudy	2018-12-02	-	-	-	-	2019-12-02	-	-	-	-	2020-12-02	5	2	0.508	Rainy
2017-12-03	14	10	0	Cloudy	2018-12-03	-	-	-	-	2019-12-03	-	-	-	-	2020-12-03	3	2	0	Cloudy
2017-12-04	16	6	0	Cloudy	2018-12-04	-	-	-	-	2019-12-04	-	-	-	-	2020-12-04	3	2	0	Cloudy
2017-12-05	-	-	-	-	2018-12-05	-	-	-	-	2019-12-05	-	-	-	-	2020-12-05	7	4	0.508	Cloudy
2017-12-06	-	-	-	-	2018-12-06	-	-	-	-	2019-12-06	-	-	-	-	2020-12-06	5	3	1.016	Rainy
2017-12-07	-	-	-	-	2018-12-07	-	-	-	-	2019-12-07	-	-	-	-	2020-12-07	5	3	0.508	Cloudy~Rainy
2017-12-08	-	-	-	-	2018-12-08	-	-	-	-	2019-12-08	-	-	-	-	2020-12-08	8	5	0.254	Cloudy
2017-12-09	-	-	-	-	2018-12-09	-	-	-	-	2019-12-09	-	-	-	-	2020-12-09	6	5	1.778	Rainy
2017-12-10	-	-	-	-	2018-12-10	-	-	-	-	2019-12-10	-	-	-	-	2020-12-10	7	5	2.794	Cloudy~Rainy
Average	21.6509	14.4811	531.876	-	Average	21.6195	14.6637	309.328	-	Average	24.9794	16.5464	294.386	-	Average	19.3415	13.4797	468.63	-

## Sheet: Table S2
Table S2 The primers sequences of candidate genes associated with grain weight/size and actin gene.
Gene	Forward primer 5'-3'	Reverse primer 5'-3'
FtPinG0002490200.01(FtDASH)	CGACGAATCACAGGGGATCA	CAGTAGCGTTGACAGCCCTT
FtPinG0002488900.01(FtAGB1)	GGGACATTGAGAGCAGTTGG	GCTTCCCTTGGTCACTCCAT
FtPinG0002458000.01(FtTGW6)	CGGAGTTACCACAGCATTCC	CTTCATCATACGCCTCGCTG
FtPinG0002495300.01(FtMADS1)	CACATGATGGGTGAAGGGCT	CGTATGGCCCAGCTTGAGAT
FtPinG0001018400.01(FtMKK4)	TCGCCGGAGCTCAAATTTCT	TGCGTTCATGGTTCTGCTCT
FtPinG0001028600.01(FtANT)	TACACAAGAGGAGGCAGCTG	CTTCTCCACATCATACCGCG
FtPinG0001423200.01(FtBRI1)	ACAGTTGCTTGATCTCGGCA	GCTCGCCGGTGAGATCATTA
FtActin	GAGTTATGAGCTTCCTGATG	CCGCCACTCAACACAATGTT

## Sheet: Table S3
Table S3 ANOVA and broad sense heritability of TGW, GL, GW, L/W and GY in the "Xiaomiqiao × Jinqiaomai 2" RILs population.
Traita	Source of ariationb	Dfc	Sum squares	Mean squares	F value	Significant	Broad-sense heritability %
TGW	G	219	10752	49.1	22.967	***	83.71
	E	3	5240	1746.6	817.052	***
	G × E	655	5241	8	3.743	***
GL	G	219	271.8	1.24	43.189	***	84.68
	E	3	674.4	224.79	7821.8	***
	G × E	655	122.6	0.19	6.514	***
GW	G	219	41.6	0.19	16.727	***	84
	E	3	50.96	16.986	1495.73	***
	G × E	655	25.59	0.039	3.441	***
L/W	G	219	41.09	0.188	48.968	***	79.47
	E	3	24.17	8.055	2102.26	***
	G × E	655	20.87	0.032	8.315	***
GY	G	219	192285905	878018	2.564	***	37.81
	E	3	174116375	58038792	169.531	***
	G × E	655	357657048	546041	1.694	***
a TGW, 1000-grain weight; GL, grain length; GW, grain width; L/W, grain length to width ratio; GY, Grain yield b G, genotype; E, environment c Df, dgrees of freedom ***, P <0.001

## Sheet: Table S4
Table S4 Genes located in the physical interval of the stable major QTL clusters qClu-1-3 and qClu-1-5
Cluster Name	Chromosome	StartIGDBV2	End	Oritation	Gene ID	COG_class	COG_class_annotation	GO_annotation	KEGG_annotation	KOG_class	KOG_class_annotation	Pfam_annotation	Swissprot_annotation	TrEMBL_annotation	Nr_annotation	Nt_annotation	GO	Kegg Orthology	PRG	Nr	TFs
qClu-1-3	Ft1	6417873	6419456	-	FtPinG0001417200.01	--	--	--	--	--	--	Protein of unknown function (DUF789)	--	Uncharacterized protein {ECO:0000313|EMBL:KDO48860.1} OS=Citrus sinensis (Sweet orange) PE=4 SV=1	uncharacterized protein LOC110703526 [Chenopodium quinoa]	PREDICTED: Brassica rapa uncharacterized LOC103846655 (LOC103846655), mRNA		K18643//katanin p80 WD40 repeat-containing subunit B1;K03676//glutaredoxin 3
qClu-1-3	Ft1	6437204	6438135	+	FtPinG0001417500.01	--	--	--	--	--	--	--	Putative cell wall protein OS=Arabidopsis thaliana OX=3702 GN=At2g20870 PE=2 SV=2	Uncharacterized protein {ECO:0000313|EMBL:EMJ17620.1} OS=Prunus persica (Peach) PE=4 SV=1	putative cell wall protein [Olea europaea var. sylvestris]	--				XP_021832369.1|3.5e-19|putative cell wall protein [Prunus avium]
qClu-1-3	Ft1	6438913	6441059	-	FtPinG0001417800.01	--	--	--	K13348|1.86634e-146|jcu:105646975|K13348 protein Mpv17 | (RefSeq) uncharacterized LOC105646975	[R]	General function prediction only	Mpv17 / PMP22 family	--	Uncharacterized protein {ECO:0000313|EMBL:KDP24169.1} OS=Jatropha curcas (Barbados nut) PE=4 SV=1	PREDICTED: mpv17-like protein isoform X3 [Juglans regia]	Theobroma cacao Peroxisomal membrane 22 kDa family protein isoform 1 (TCM_031356) mRNA, complete cds	GO:0044425//membrane part;GO:0031224//intrinsic component of membrane;GO:0016020//membrane;GO:0016021//integral component of membrane;	K13348//protein Mpv17+ko04146//Peroxisome		XP_010095804.1|6.3e-122|peroxisomal membrane protein 2 [Morus notabilis]
qClu-1-3	Ft1	6445426	6446351	+	FtPinG0001417900.01	\	\	\	\	\	\	\	\	\	\	\	GO:0016020//membrane;GO:0031224//intrinsic component of membrane;GO:0044425//membrane part;GO:0016021//integral component of membrane;	K01179//endoglucanase [EC:3.2.1.4]+ko01100//Metabolic pathways+ko00500//Starch and sucrose metabolism;K04733//interleukin-1 receptor-associated kinase 4 [EC:2.7.11.1]		PIN08003.1|3.8e-29|hypothetical protein CDL12_19421 [Handroanthus impetiginosus]
qClu-1-3	Ft1	6446910	6451395	-	FtPinG0001418200.01	[V]	Defense mechanisms	Cellular Component: extracellular region (GO:0005576);; Biological Process: toxin catabolic process (GO:0009407);; Biological Process: response to cyclopentenone (GO:0010583);; Molecular Function: ATPase activity, coupled to transmembrane movement of substances (GO:0042626);;	--	[IR]	--	ABC-2 family transporter protein;; ABC transporter;; AAA domain, putative AbiEii toxin, Type IV TA system	ABC transporter A family member 2 OS=Arabidopsis thaliana OX=3702 GN=ABCA2 PE=2 SV=1	Uncharacterized protein {ECO:0000313|EMBL:EMJ08422.1} OS=Prunus persica (Peach) PE=3 SV=1	PREDICTED: ABC transporter A family member 2 [Beta vulgaris subsp. vulgaris]	PREDICTED: Cicer arietinum ABC transporter A family member 2-like (LOC101494799), mRNA	GO:0031224//intrinsic component of membrane;GO:0016021//integral component of membrane;GO:0044425//membrane part;GO:0016020//membrane;GO:0043492//ATPase activity, coupled to movement of substances;GO:0005524//ATP binding;GO:0032559//adenyl ribonucleotide binding;GO:0005488//binding;GO:0032553//ribonucleotide binding;GO:0097159//organic cyclic compound binding;GO:0017076//purine nucleotide binding…	K05643//ATP-binding cassette, subfamily A (ABC1), member 3+ko02010//ABC transporters	PREDICTED: Vitis vinifera hypothetical protein LOC100258795, transcript variant 1 (LOC100258795), mRNA	XP_008224754.1|0.0e+00|PREDICTED: ABC transporter A family member 2-like isoform X1 [Prunus mume]
qClu-1-3	Ft1	6455603	6462172	+	FtPinG0001418300.01	--	--	--	--	[R]	General function prediction only	PPR repeat family;; PPR repeat;; Pentatricopeptide repeat domain;; PPR repeat;; Pentacotripeptide-repeat region of PRORP	Pentatricopeptide repeat-containing protein At1g30610, chloroplastic OS=Arabidopsis thaliana OX=3702 GN=EMB2279 PE=3 SV=1	Uncharacterized protein {ECO:0000313|EMBL:EXB75169.1} OS=Morus notabilis PE=4 SV=1	PREDICTED: pentatricopeptide repeat-containing protein At1g30610, chloroplastic [Juglans regia]	PREDICTED: Vitis vinifera pentatricopeptide repeat-containing protein At1g30610, chloroplastic (LOC100250871), mRNA		K17964//leucine-rich PPR motif-containing protein, mitochondrial		XP_018811391.1|1.4e-214|PREDICTED: pentatricopeptide repeat-containing protein At1g30610, chloroplastic [Juglans regia]
qClu-1-3	Ft1	6466630	6467517	+	FtPinG0001418500.01	--	--	--	--	--	--	--	--	Putative uncharacterized protein {ECO:0000313|EMBL:CCB57011.1} OS=Vitis vinifera (Grape) PE=4 SV=1	hypothetical protein COLO4_10304 [Corchorus olitorius]	--				OMP03608.1|1.4e-27|hypothetical protein COLO4_10304 [Corchorus olitorius]
qClu-1-3	Ft1	6470206	6473968	-	BGI_novel_G000025			GO:1903506//regulation of nucleic acid-templated transcription;GO:0009889//regulation of biosynthetic process;GO:0065007//biological regulation;GO:0050794//regulation of cellular process;GO:2001141//regulation of RNA biosynthetic process;GO:0031326//regulation of cellular biosynthetic process;GO:0050789//regulation of biological process;GO:0051252//regulation of RNA metabolic process;GO:0010556//…	K17604//zinc finger SWIM domain-containing protein 3								GO:1903506//regulation of nucleic acid-templated transcription;GO:0009889//regulation of biosynthetic process;GO:0065007//biological regulation;GO:0050794//regulation of cellular process;GO:2001141//regulation of RNA biosynthetic process;GO:0031326//regulation of cellular biosynthetic process;GO:0050789//regulation of biological process;GO:0051252//regulation of RNA metabolic process;GO:0010556//…	K17604//zinc finger SWIM domain-containing protein 3			FAR1
qClu-1-3	Ft1	6476714	6479601	-	FtPinG0001419000.01	--	--	--	--	[A]	RNA processing and modification	RING-variant domain	--	Uncharacterized protein {ECO:0000313|EMBL:KDP44062.1} OS=Jatropha curcas (Barbados nut) PE=4 SV=1	uncharacterized protein LOC110647532 [Hevea brasiliensis]	PREDICTED: Malus x domestica uncharacterized LOC103422843 (LOC103422843), mRNA	GO:0016021//integral component of membrane;GO:0016020//membrane;GO:0044425//membrane part;GO:0031224//intrinsic component of membrane;GO:0043167//ion binding;GO:0046872//metal ion binding;GO:0005488//binding;GO:0046914//transition metal ion binding;GO:0008270//zinc ion binding;GO:0043169//cation binding;	K04733//interleukin-1 receptor-associated kinase 4 [EC:2.7.11.1];K15407//queuine tRNA-ribosyltransferase subunit QTRTD1 [EC:2.4.2.29]		XP_018819513.1|1.5e-153|PREDICTED: uncharacterized protein LOC108990109 isoform X1 [Juglans regia]
qClu-1-3	Ft1	6482915	6486398	+	FtPinG0001419100.01	--	--	--	--	[K]	Transcription	Histone-like transcription factor (CBF/NF-Y) and archaeal histone;; Core histone H2A/H2B/H3/H4	--	Uncharacterized protein {ECO:0000313|EMBL:EMJ09682.1} OS=Prunus persica (Peach) PE=4 SV=1	protein MNN4 isoform X1 [Sesamum indicum]	--	GO:0006342//chromatin silencing;GO:0051171//regulation of nitrogen compound metabolic process;GO:0019219//regulation of nucleobase-containing compound metabolic process;GO:0051253//negative regulation of RNA metabolic process;GO:0006996//organelle organization;GO:0031323//regulation of cellular metabolic process;GO:0009890//negative regulation of biosynthetic process;GO:0031327//negative regulati…	K03506//DNA polymerase epsilon subunit 4 [EC:2.7.7.7]+ko03420//Nucleotide excision repair+ko03030//DNA replication+ko03410//Base excision repair		XP_010651150.1|3.0e-37|PREDICTED: uncharacterized protein DDB_G0283697 isoform X3 [Vitis vinifera]
qClu-1-3	Ft1	6483613	6483909	+	FtPinG0001419300.01	\	\	\	\	\	\	\	\	\	\	\
qClu-1-3	Ft1	6487003	6491785	-	FtPinG0001420000.01	[R]	General function prediction only	--	--	[R]	General function prediction only	WD domain, G-beta repeat;; Anaphase-promoting complex subunit 4 WD40 domain	--	Transducin/WD40 repeat-like superfamily protein {ECO:0000313|EMBL:EOY07803.1} OS=Theobroma cacao (Cacao) PE=4 SV=1	dystrophia myotonica WD repeat-containing protein-like [Cajanus cajan]	PREDICTED: Vitis vinifera WD repeat-containing protein 20 (LOC100255339), mRNA		K03115//casein kinase II subunit beta+ko04712//Circadian rhythm - plant+ko03008//Ribosome biogenesis in eukaryotes;K14855//ribosome assembly protein 4;K03115//casein kinase II subunit beta+ko04712//Circadian rhythm - plant+ko03008//Ribosome biogenesis in eukaryotes;K14855//ribosome assembly protein 4		XP_002285063.1|2.3e-246|PREDICTED: WD repeat-containing protein 20 [Vitis vinifera]
qClu-1-3	Ft1	6495869	6497733	-	BGI_novel_G000026			GO:0005488//binding;GO:0003700//DNA-binding transcription factor activity;GO:0003676//nucleic acid binding;GO:1901363//heterocyclic compound binding;GO:0097159//organic cyclic compound binding;GO:0140110//transcription regulator activity;	K22410//PR domain zinc finger protein 16;K12309//beta-galactosidase [EC:3.2.1.23]+ko00600//Sphingolipid metabolism+ko00604//Glycosphingolipid biosynthesis - ganglio series+ko00531//Glycosaminoglycan degradation+ko00511//Other glycan degradation+ko01100//Metabolic pathways+ko00052//Galactose metabolism								GO:0005488//binding;GO:0003700//DNA-binding transcription factor activity;GO:0003676//nucleic acid binding;GO:1901363//heterocyclic compound binding;GO:0097159//organic cyclic compound binding;GO:0140110//transcription regulator activity;	K22410//PR domain zinc finger protein 16;K12309//beta-galactosidase [EC:3.2.1.23]+ko00600//Sphingolipid metabolism+ko00604//Glycosphingolipid biosynthesis - ganglio series+ko00531//Glycosaminoglycan degradation+ko00511//Other glycan degradation+ko01100//Metabolic pathways+ko00052//Galactose metabolism
qClu-1-3	Ft1	6505262	6515758	-	FtPinG0001420600.01	--	--	--	--	[K]	Transcription	MIZ/SP-RING zinc finger;; SAP domain;; PHD-finger	E3 SUMO-protein ligase SIZ1 OS=Arabidopsis thaliana OX=3702 GN=SIZ1 PE=1 SV=2	Putative uncharacterized protein {ECO:0000313|EMBL:CCB43654.1} OS=Vitis vinifera (Grape) PE=4 SV=1	PREDICTED: E3 SUMO-protein ligase SIZ1-like isoform X2 [Ziziphus jujuba]	PREDICTED: Beta vulgaris subsp. vulgaris E3 SUMO-protein ligase SIZ1 (LOC104903268), mRNA		K22403//zinc finger MIZ domain-containing protein;K22403//zinc finger MIZ domain-containing protein;K22403//zinc finger MIZ domain-containing protein		XP_015880489.1|6.1e-108|E3 SUMO-protein ligase SIZ1-like [Ziziphus jujuba]
qClu-1-3	Ft1	6521035	6526840	+	FtPinG0001420700.01	--	--	--	K20781|0|bvg:104887068|K20781 peptidyl serine alpha-galactosyltransferase [EC:2.4.1.-] | (RefSeq) hypothetical protein	--	--	--	Peptidyl serine alpha-galactosyltransferase OS=Arabidopsis thaliana OX=3702 GN=SERGT1 PE=2 SV=1	Uncharacterized protein {ECO:0000313|EMBL:EEE83396.2} OS=Populus trichocarpa (Western balsam poplar) PE=4 SV=2	peptidyl serine alpha-galactosyltransferase-like [Chenopodium quinoa]	Phaseolus vulgaris hypothetical protein (PHAVU_004G058000g) mRNA, complete cds	GO:0044425//membrane part;GO:0016021//integral component of membrane;GO:0031224//intrinsic component of membrane;GO:0016020//membrane;	K20781//peptidyl serine alpha-galactosyltransferase [EC:2.4.1.-]+ko00514//Other types of O-glycan biosynthesis		XP_002526934.1|8.6e-192|peptidyl serine alpha-galactosyltransferase [Ricinus communis]
qClu-1-3	Ft1	6527725	6531704	+	FtPinG0001420900.01	--	--	--	K15053|1.05222e-100|adu:107492317|K15053 charged multivesicular body protein 7 | (RefSeq) uncharacterized LOC107492317	[S]	Function unknown	Snf7	--	Uncharacterized protein {ECO:0000313|EMBL:KCW88629.1} OS=Eucalyptus grandis (Flooded gum) PE=4 SV=1	uncharacterized protein LOC107492317 [Arachis duranensis]	--	GO:0006810//transport;GO:0051179//localization;GO:0051234//establishment of localization;GO:0007034//vacuolar transport;GO:0044425//membrane part;GO:0031224//intrinsic component of membrane;GO:0016020//membrane;GO:0016021//integral component of membrane;	K15053//charged multivesicular body protein 7+ko04144//Endocytosis;K20781//peptidyl serine alpha-galactosyltransferase [EC:2.4.1.-]+ko00514//Other types of O-glycan biosynthesis;K20781//peptidyl serine alpha-galactosyltransferase [EC:2.4.1.-]+ko00514//Other types of O-glycan biosynthesis;K20781//peptidyl serine alpha-galactosyltransferase [EC:2.4.1.-]+ko00514//Other types of O-glycan biosynthesis…		XP_007051319.2|6.2e-56|PREDICTED: charged multivesicular body protein 7 [Theobroma cacao]
qClu-1-3	Ft1	6532529	6535480	+	FtPinG0001421100.01	--	--	--	--	[IT]	--	Phosphatidylinositol transfer protein;; Phosphatidylinositol transfer protein	--	Retinal degeneration B beta, putative {ECO:0000313|EMBL:EEF36009.1} OS=Ricinus communis (Castor bean) PE=4 SV=1	PREDICTED: phosphatidylinositol transfer protein 1-like isoform X2 [Citrus sinensis]	--	GO:0005215//transporter activity;GO:0005548//phospholipid transporter activity;GO:0005319//lipid transporter activity;	K15322//tRNA-splicing endonuclease subunit Sen2 [EC:4.6.1.16]		XP_018818878.1|9.5e-44|PREDICTED: phosphatidylinositol transfer protein 2-like [Juglans regia]
qClu-1-3	Ft1	6536187	6537895	-	FtPinG0001421400.01	[O]	Posttranslational modification, protein turnover, chaperones	--	K13993|4.09093e-33|cmo:103488933|K13993 HSP20 family protein | (RefSeq) small heat shock protein, chloroplastic-like	[O]	Posttranslational modification, protein turnover, chaperones	Hsp20/alpha crystallin family	Heat shock protein 21, chloroplastic OS=Arabidopsis thaliana OX=3702 GN=HSP21 PE=1 SV=1	Uncharacterized protein {ECO:0000313|EnsemblPlants:GSMUA_Achr10P16640_001} OS=Musa acuminata subsp. malaccensis (Wild banana) PE=3 SV=1	PREDICTED: small heat shock protein, chloroplastic-like [Cucumis melo]	--		K13993//HSP20 family protein+ko04141//Protein processing in endoplasmic reticulum;K13993//HSP20 family protein+ko04141//Protein processing in endoplasmic reticulum		XP_008446109.1|7.8e-26|PREDICTED: small heat shock protein, chloroplastic-like [Cucumis melo]
qClu-1-3	Ft1	6556354	6557982	+	FtPinG0001421500.01	--	--	--	--	[O]	Posttranslational modification, protein turnover, chaperones	Zinc finger, C3HC4 type (RING finger);; Zinc finger, C3HC4 type (RING finger);; RING-type zinc-finger	Probable E3 ubiquitin-protein ligase BAH1-like OS=Arabidopsis thaliana OX=3702 GN=RF178 PE=2 SV=1	Putative uncharacterized protein {ECO:0000313|EMBL:CCB44542.1} OS=Vitis vinifera (Grape) PE=4 SV=1	E3 ubiquitin-protein ligase rnf8-A-like [Herrania umbratica]	PREDICTED: Nicotiana sylvestris putative E3 ubiquitin-protein ligase RING1a (LOC104215165), mRNA	GO:0003824//catalytic activity;GO:0005488//binding;GO:0046872//metal ion binding;GO:0043169//cation binding;GO:0016874//ligase activity;GO:0043167//ion binding;	K20779//E3 ubiquitin-protein ligase RNF168 [EC:2.3.2.31]	Protein kinase superfamily protein (best arabidopsis hit)	XP_015879042.2|8.6e-100|glycosyltransferase family 92 protein RCOM_0530710 [Ziziphus jujuba]
qClu-1-3	Ft1	6558715	6561403	-	FtPinG0001421800.01	[I]	Lipid transport and metabolism	Biological Process: metabolic process (GO:0008152);; Molecular Function: hydrolase activity (GO:0016787);;	--	[V]	Defense mechanisms	alpha/beta hydrolase fold;; Carboxylesterase family	Probable carboxylesterase 11 OS=Arabidopsis thaliana OX=3702 GN=CXE11 PE=2 SV=1	Uncharacterized protein {ECO:0000313|EMBL:KDP46345.1} OS=Jatropha curcas (Barbados nut) PE=4 SV=1	PREDICTED: probable carboxylesterase 11 [Beta vulgaris subsp. vulgaris]	PREDICTED: Nelumbo nucifera probable carboxylesterase 11 (LOC104592973), mRNA	GO:0003824//catalytic activity;GO:0016787//hydrolase activity;	K14493//gibberellin receptor GID1 [EC:3.-.-.-]+ko04075//Plant hormone signal transduction		XP_010694511.1|1.9e-192|PREDICTED: probable carboxylesterase 11 [Beta vulgaris subsp. vulgaris]
qClu-1-3	Ft1	6575158	6576693	+	FtPinG0001421900.01	[Q]	Secondary metabolites biosynthesis, transport and catabolism	Biological Process: ethylene biosynthetic process (GO:0009693);; Molecular Function: 1-aminocyclopropane-1-carboxylate oxidase activity (GO:0009815);; Biological Process: fruit ripening (GO:0009835);; Molecular Function: oxidoreductase activity, acting on paired donors, with incorporation or reduction of molecular oxygen, 2-oxoglutarate as one donor, and incorporation of one atom each of oxygen i…	K05933|6.64616e-180|sly:544052|K05933 aminocyclopropanecarboxylate oxidase [EC:1.14.17.4] | (RefSeq) ACO1, EFE, ETH1, LEACO1, pTOM13; 1-aminocyclopropane-1-carboxylate oxidase 1	[QR]	--	2OG-Fe(II) oxygenase superfamily;; non-haem dioxygenase in morphine synthesis N-terminal	1-aminocyclopropane-1-carboxylate oxidase 1 OS=Solanum lycopersicum OX=4081 GN=ACO1 PE=2 SV=2	1-aminocyclopropane-1-carboxylic acid oxidase {ECO:0000313|EMBL:CAA71140.1} OS=Rumex palustris PE=2 SV=1	1-aminocyclopropane-1-carboxylic acid oxidase [Rumex palustris]	R.palustris mRNA for 1-aminocyclopropane-1-carboxylic acid oxidase	GO:0051213//dioxygenase activity;GO:0043169//cation binding;GO:0046872//metal ion binding;GO:0016491//oxidoreductase activity;GO:0005488//binding;GO:0003824//catalytic activity;GO:0043167//ion binding;	K05933//aminocyclopropanecarboxylate oxidase [EC:1.14.17.4]+ko01100//Metabolic pathways+ko01110//Biosynthesis of secondary metabolites+ko00270//Cysteine and methionine metabolism;K05933//aminocyclopropanecarboxylate oxidase [EC:1.14.17.4]+ko01100//Metabolic pathways+ko01110//Biosynthesis of secondary metabolites+ko00270//Cysteine and methionine metabolism		CAA71140.1|8.9e-158|1-aminocyclopropane-1-carboxylic acid oxidase [Rumex palustris]
qClu-1-3	Ft1	6581046	6584991	+	FtPinG0001422100.01	--	--	--	--	[R]	General function prediction only	Zinc finger C-x8-C-x5-C-x3-H type (and similar);; RNA-binding, Nab2-type zinc finger;; Torus domain	Zinc finger CCCH domain-containing protein 3 OS=Arabidopsis thaliana OX=3702 GN=At1g04990 PE=2 SV=1	Putative uncharacterized protein {ECO:0000313|EMBL:CBI28871.3} OS=Vitis vinifera (Grape) PE=4 SV=1	PREDICTED: zinc finger CCCH domain-containing protein 3 [Vitis vinifera]	PREDICTED: Malus x domestica zinc finger CCCH domain-containing protein 3-like (LOC103417177), mRNA	GO:0043167//ion binding;GO:0046872//metal ion binding;GO:0043169//cation binding;GO:0005488//binding;	K23048//RING finger protein unkempt;K13832//3-dehydroquinate dehydratase / shikimate dehydrogenase [EC:4.2.1.10 1.1.1.25]+ko01230//Biosynthesis of amino acids+ko01100//Metabolic pathways+ko01110//Biosynthesis of secondary metabolites+ko00400//Phenylalanine, tyrosine and tryptophan biosynthesis		XP_002275775.1|1.7e-141|PREDICTED: zinc finger CCCH domain-containing protein 3 [Vitis vinifera]	C3H
qClu-1-3	Ft1	6585769	6589876	+	FtPinG0001422300.01	[O]	Posttranslational modification, protein turnover, chaperones	--	K09584|0|gra:105803449|K09584 protein disulfide-isomerase A6 [EC:5.3.4.1] | (RefSeq) protein disulfide-isomerase like 2-2-like	[O]	Posttranslational modification, protein turnover, chaperones	Thioredoxin;; Thioredoxin-like domain;; Thioredoxin-like domain;; Thioredoxin-like;; Thioredoxin domain	Protein disulfide-isomerase like 2-2 OS=Arabidopsis thaliana OX=3702 GN=PDIL2-2 PE=2 SV=2	Uncharacterized protein {ECO:0000313|EMBL:KGN47008.1} OS=Cucumis sativus (Cucumber) PE=4 SV=1	Thioredoxin [Corchorus capsularis]	PREDICTED: Nicotiana sylvestris protein disulfide isomerase-like 2-3 (LOC104249871), mRNA	GO:0065007//biological regulation;GO:0065008//regulation of biological quality;GO:0009987//cellular process;GO:0042592//homeostatic process;GO:0019725//cellular homeostasis;GO:0050789//regulation of biological process;GO:0050794//regulation of cellular process;GO:0045454//cell redox homeostasis;GO:0005788//endoplasmic reticulum lumen;GO:0044444//cytoplasmic part;GO:0044464//cell part;GO:0005737//…	K09584//protein disulfide-isomerase A6 [EC:5.3.4.1]+ko04141//Protein processing in endoplasmic reticulum		XP_022758989.1|2.5e-189|protein disulfide-isomerase like 2-2-like [Durio zibethinus]
qClu-1-3	Ft1	6591444	6592045	+	FtPinG0001422500.01	\	\	\	\	\	\	\	\	\	\	\
qClu-1-3	Ft1	6599142	6601718	-	FtPinG0001423200.01	[K]	Transcription	--	--	[R]	General function prediction only	Leucine rich repeat;; Leucine Rich repeats (2 copies);; Leucine rich repeat N-terminal domain;; Leucine Rich Repeat	Receptor-like protein 9DC3 OS=Solanum pimpinellifolium OX=4084 GN=9DC3 PE=3 SV=1	Uncharacterized protein {ECO:0000313|EMBL:ESR54615.1} OS=Citrus clementina PE=4 SV=1	hypothetical protein CICLE_v10024171mg [Citrus clementina]	--	GO:0044425//membrane part;GO:0016021//integral component of membrane;GO:0031224//intrinsic component of membrane;GO:0016020//membrane;	K13420//LRR receptor-like serine/threonine-protein kinase FLS2 [EC:2.7.11.1]+ko04016//MAPK signaling pathway - plant+ko04626//Plant-pathogen interaction		XP_017647779.1|1.0e-153|PREDICTED: receptor-like protein 12 [Gossypium arboreum]
qClu-1-3	Ft1	6606993	6609369	+	FtPinG0001423300.01	--	--	Molecular Function: GTPase activator activity (GO:0005097);; Biological Process: positive regulation of GTPase activity (GO:0032851);;	K20165|0|bvg:104906482|K20165 TBC1 domain family member 2A | (RefSeq) TBC1 domain family member 2B	[U]	Intracellular trafficking, secretion, and vesicular transport	Rab-GTPase-TBC domain	--	Ypt/Rab-GAP domain of gyp1p superfamily protein {ECO:0000313|EMBL:EOX93394.1} OS=Theobroma cacao (Cacao) PE=4 SV=1	hypothetical protein LR48_Vigan07g005500 [Vigna angularis]	PREDICTED: Prunus mume TBC1 domain family member 2B (LOC103329188), transcript variant X2, mRNA		K20165//TBC1 domain family member 2A		XP_010693546.1|2.8e-174|PREDICTED: TBC1 domain family member 2B [Beta vulgaris subsp. vulgaris]
qClu-1-3	Ft1	6610492	6615500	+	FtPinG0001423500.01	--	--	--	K10520|0|vvi:100260193|K10520 ankyrin repeat and BTB/POZ domain-containing protein 1 | (RefSeq) BTB/POZ domain-containing protein At2g04740	[R]	General function prediction only	BTB/POZ domain;; Ankyrin repeats (many copies);; Ankyrin repeat;; Calponin homology (CH) domain;; Ankyrin repeats (many copies);; Ankyrin repeats (3 copies);; Ankyrin repeat	BTB/POZ domain-containing protein At2g04740 OS=Arabidopsis thaliana OX=3702 GN=At2g04740 PE=2 SV=2	Putative uncharacterized protein {ECO:0000313|EMBL:CCB51957.1} OS=Vitis vinifera (Grape) PE=4 SV=1	BTB/POZ-like protein [Corchorus capsularis]	PREDICTED: Vitis vinifera BTB/POZ domain-containing protein At2g04740 (LOC100260193), mRNA	GO:1990234//transferase complex;GO:0044424//intracellular part;GO:0005622//intracellular;GO:0044464//cell part;GO:0005623//cell;GO:1902494//catalytic complex;GO:0000151//ubiquitin ligase complex;GO:0032991//protein-containing complex;	K10520//ankyrin repeat and BTB/POZ domain-containing protein 1;K10520//ankyrin repeat and BTB/POZ domain-containing protein 1		OMO52955.1|2.5e-255|BTB/POZ-like protein [Corchorus capsularis]
qClu-1-3	Ft1	6614417	6618130	-	FtPinG0001423800.01	--	--	--	K17275|0|bvg:104906485|K17275 plastin-1 | (RefSeq) fimbrin-5	[Z]	Cytoskeleton	Calponin homology (CH) domain;; CAMSAP CH domain;; CH-like domain in sperm protein	Fimbrin-5 OS=Arabidopsis thaliana OX=3702 GN=FIM5 PE=1 SV=1	Fimbrin-like protein 2 {ECO:0000313|EMBL:EOX93388.1} OS=Theobroma cacao (Cacao) PE=4 SV=1	PREDICTED: fimbrin-5 [Beta vulgaris subsp. vulgaris]	PREDICTED: Elaeis guineensis fimbrin-4-like (LOC105038953), transcript variant X2, mRNA	GO:0007015//actin filament organization;GO:0006996//organelle organization;GO:0030036//actin cytoskeleton organization;GO:0097435//supramolecular fiber organization;GO:0061572//actin filament bundle organization;GO:0016043//cellular component organization;GO:0030029//actin filament-based process;GO:0022607//cellular component assembly;GO:0009987//cellular process;GO:0044085//cellular component bi…	K17275//plastin-1		XP_010693550.1|1.7e-279|PREDICTED: fimbrin-5 [Beta vulgaris subsp. vulgaris]
qClu-1-3	Ft1	6621326	6623911	+	FtPinG0001423900.01	--	--	--	--	--	--	F-box domain;; F-box-like;; F-box associated domain;; F-box associated;; F-box domain;; F-box-like;; F-box associated domain;; F-box associated	F-box protein At3g07870 OS=Arabidopsis thaliana OX=3702 GN=At3g07870 PE=2 SV=1	Uncharacterized protein {ECO:0000313|EMBL:KDO54064.1} OS=Citrus sinensis (Sweet orange) PE=4 SV=1	hypothetical protein SOVF_187610 [Spinacia oleracea]	--	GO:0006631//fatty acid metabolic process;GO:0044255//cellular lipid metabolic process;GO:0006633//fatty acid biosynthetic process;GO:0044249//cellular biosynthetic process;GO:0044281//small molecule metabolic process;GO:0044283//small molecule biosynthetic process;GO:0006629//lipid metabolic process;GO:0071704//organic substance metabolic process;GO:0032787//monocarboxylic acid metabolic process;…	K11323//histone arginine demethylase JMJD6 [EC:1.14.11.-]		KGN59305.1|3.9e-27|hypothetical protein Csa_3G807350 [Cucumis sativus]
qClu-1-3	Ft1	6622786	6624287	+	FtPinG0001424100.01	--	--	--	--	--	--	F-box associated domain;; F-box associated;; F-box associated domain;; F-box associated	F-box protein At3g07870 OS=Arabidopsis thaliana OX=3702 GN=At3g07870 PE=2 SV=1	Uncharacterized protein {ECO:0000313|EMBL:KDO54064.1} OS=Citrus sinensis (Sweet orange) PE=4 SV=1	hypothetical protein SOVF_187610 [Spinacia oleracea]	--	GO:0043436//oxoacid metabolic process;GO:0032787//monocarboxylic acid metabolic process;GO:0044283//small molecule biosynthetic process;GO:0071704//organic substance metabolic process;GO:0072330//monocarboxylic acid biosynthetic process;GO:0044249//cellular biosynthetic process;GO:0006633//fatty acid biosynthetic process;GO:0006082//organic acid metabolic process;GO:1901576//organic substance bio…	K11323//histone arginine demethylase JMJD6 [EC:1.14.11.-]		KGN59305.1|1.6e-21|hypothetical protein Csa_3G807350 [Cucumis sativus]
qClu-1-3	Ft1	6624788	6627440	-	FtPinG0001424400.01	--	--	--	--	--	--	--	--	Uncharacterized protein {ECO:0000313|EMBL:EMJ01555.1} OS=Prunus persica (Peach) PE=4 SV=1	PREDICTED: protein FAM133 [Beta vulgaris subsp. vulgaris]	--		K12818//ATP-dependent RNA helicase DHX8/PRP22 [EC:3.6.4.13]+ko03040//Spliceosome		XP_021742319.1|1.5e-65|protein FAM133-like [Chenopodium quinoa]
qClu-1-3	Ft1	6628594	6632384	-	FtPinG0001424600.01	--	--	--	--	[T]	Signal transduction mechanisms	Protein of unknown function (DUF568);; Eukaryotic cytochrome b561	Cytochrome b561 and DOMON domain-containing protein At5g47530 OS=Arabidopsis thaliana OX=3702 GN=At5g47530 PE=2 SV=1	Auxin-induced in root cultures protein 12, putative {ECO:0000313|EMBL:EEF30377.1} OS=Ricinus communis (Castor bean) PE=4 SV=1	cytochrome b561 and DOMON domain-containing protein At5g47530-like [Quercus suber]	Morus notabilis Auxin-induced in root cultures protein 12 partial mRNA	GO:0008152//metabolic process;GO:0055114//oxidation-reduction process;GO:0016021//integral component of membrane;GO:0044425//membrane part;GO:0031224//intrinsic component of membrane;GO:0016020//membrane;			XP_010057835.1|1.2e-118|PREDICTED: cytochrome b561 and DOMON domain-containing protein At5g47530 [Eucalyptus grandis]
qClu-1-3	Ft1	6633695	6636739	-	FtPinG0001424800.01	--	--	--	--	[G]	Carbohydrate transport and metabolism	Acetyltransferase (GNAT) domain	--	Uncharacterized protein {ECO:0000313|EMBL:EMJ17178.1} OS=Prunus persica (Peach) PE=4 SV=1	N-acetyltransferase 9-like protein [Chenopodium quinoa]	Amborella trichopoda hypothetical protein (AMTR_s00055p00148110) mRNA, complete cds	GO:0016740//transferase activity;GO:0016746//transferase activity, transferring acyl groups;GO:0016747//transferase activity, transferring acyl groups other than amino-acyl groups;GO:0003824//catalytic activity;			XP_021735205.1|7.4e-80|N-acetyltransferase 9-like protein [Chenopodium quinoa]
qClu-1-3	Ft1	6639050	6641730	-	FtPinG0001425000.01	[J]	Translation, ribosomal structure and biogenesis	--	K14411|0|pvu:PHAVU_008G286500g|K14411 RNA-binding protein Musashi | (RefSeq) hypothetical protein	[A]	RNA processing and modification	RNA recognition motif. (a.k.a. RRM, RBD, or RNP domain);; RNA recognition motif	Heterogeneous nuclear ribonucleoprotein 1 OS=Arabidopsis thaliana OX=3702 GN=RNP1 PE=1 SV=1	Uncharacterized protein {ECO:0000313|EMBL:ESW14501.1} OS=Phaseolus vulgaris (Kidney bean) PE=4 SV=1	heterogeneous nuclear ribonucleoprotein 1-like [Chenopodium quinoa]	PREDICTED: Tarenaya hassleriana heterogeneous nuclear ribonucleoprotein 1-like (LOC104817697), transcript variant X3, mRNA	GO:1901363//heterocyclic compound binding;GO:0003723//RNA binding;GO:0003676//nucleic acid binding;GO:0005488//binding;GO:0097159//organic cyclic compound binding;GO:0003729//mRNA binding;	K14411//RNA-binding protein Musashi+ko03015//mRNA surveillance pathway;K14411//RNA-binding protein Musashi+ko03015//mRNA surveillance pathway;K14411//RNA-binding protein Musashi+ko03015//mRNA surveillance pathway;K14411//RNA-binding protein Musashi+ko03015//mRNA surveillance pathway		XP_021865052.1|6.6e-190|heterogeneous nuclear ribonucleoprotein 1 [Spinacia oleracea]
qClu-1-3	Ft1	6642908	6643383	+	FtPinG0001425100.01	--	--	--	--	--	--	HR-like lesion-inducing	--	Coffea canephora DH200=94 genomic scaffold, scaffold_3 {ECO:0000313|EMBL:CDO99199.1} OS=Coffea canephora (Robusta coffee) PE=4 SV=1	uncharacterized protein LOC110717627 [Chenopodium quinoa]	--
qClu-1-3	Ft1	6644505	6647305	-	FtPinG0001425400.01	--	--	--	--	--	--	OST-HTH/LOTUS domain;; RNA recognition motif. (a.k.a. RRM, RBD, or RNP domain);; Zinc finger C-x8-C-x5-C-x3-H type (and similar)	Zinc finger CCCH domain-containing protein 18 OS=Arabidopsis thaliana OX=3702 GN=At2g05160 PE=2 SV=1	Uncharacterized protein {ECO:0000313|EMBL:KDO58410.1} OS=Citrus sinensis (Sweet orange) PE=4 SV=1	hypothetical protein CISIN_1g007997mg [Citrus sinensis]	PREDICTED: Fragaria vesca subsp. vesca zinc finger CCCH domain-containing protein 18-like (LOC101295398), mRNA	GO:0003676//nucleic acid binding;GO:1901363//heterocyclic compound binding;GO:0097159//organic cyclic compound binding;GO:0043167//ion binding;GO:0043169//cation binding;GO:0003723//RNA binding;GO:0005488//binding;GO:0046872//metal ion binding;			KDO58410.1|4.2e-136|hypothetical protein CISIN_1g007997mg [Citrus sinensis]	C3H
qClu-1-3	Ft1	6658994	6660281	+	FtPinG0001425500.01	--	--	Cellular Component: cytoplasmic vesicle (GO:0016023);;	--	--	--	SAM domain (Sterile alpha motif);; SAM domain (Sterile alpha motif)	--	Uncharacterized protein {ECO:0000313|EMBL:EMJ16346.1} OS=Prunus persica (Peach) PE=4 SV=1	PREDICTED: uncharacterized protein LOC109188464 [Ipomoea nil]	PREDICTED: Cucumis sativus uncharacterized LOC101230995, transcript variant 3 (LOC101230995), mRNA	GO:0016772//transferase activity, transferring phosphorus-containing groups;GO:0016740//transferase activity;GO:0016301//kinase activity;GO:0003824//catalytic activity;			PHT43053.1|2.7e-63|hypothetical protein CQW23_17078 [Capsicum baccatum]
qClu-1-3	Ft1	6660500	6662151	-	FtPinG0001425800.01	--	--	--	--	--	--	PAP_fibrillin	Probable plastid-lipid-associated protein 4, chloroplastic OS=Arabidopsis thaliana OX=3702 GN=PAP4 PE=1 SV=1	Uncharacterized protein {ECO:0000313|EMBL:EMJ24666.1} OS=Prunus persica (Peach) PE=4 SV=1	probable plastid-lipid-associated protein 4, chloroplastic [Cucurbita pepo subsp. pepo]	PREDICTED: Beta vulgaris subsp. vulgaris probable plastid-lipid-associated protein 4, chloroplastic (LOC104883163), mRNA				XP_021735186.1|1.7e-88|probable plastid-lipid-associated protein 4, chloroplastic [Chenopodium quinoa]
qClu-1-3	Ft1	6662655	6667341	-	FtPinG0001426000.01	--	--	--	--	--	--	Protein of unknown function (DUF616)	--	Uncharacterized protein {ECO:0000313|EMBL:ERP55163.1} OS=Populus trichocarpa (Western balsam poplar) PE=4 SV=1	PREDICTED: uncharacterized protein LOC101293376 [Fragaria vesca subsp. vesca]	Theobroma cacao F3H9.11 protein isoform 4 (TCM_029858) mRNA, complete cds	GO:0008152//metabolic process;GO:0006672//ceramide metabolic process;GO:0006807//nitrogen compound metabolic process;GO:0044255//cellular lipid metabolic process;GO:0034641//cellular nitrogen compound metabolic process;GO:0044238//primary metabolic process;GO:0043603//cellular amide metabolic process;GO:0006643//membrane lipid metabolic process;GO:0006665//sphingolipid metabolic process;GO:004423…			XP_010686493.1|5.6e-226|PREDICTED: uncharacterized protein LOC104900699 [Beta vulgaris subsp. vulgaris]
qClu-1-3	Ft1	6662997	6663280	-	FtPinG0001426200.01	\	\	\	\	\	\	\	\	\	\	\
qClu-1-3	Ft1	6673767	6680204	+	FtPinG0001426300.01	[K]	Transcription	Biological Process: RNA splicing, via endonucleolytic cleavage and ligation (GO:0000394);; Biological Process: nuclear-transcribed mRNA catabolic process (GO:0000956);; Molecular Function: DNA binding (GO:0003677);; Molecular Function: DNA-directed 5'-3' RNA polymerase activity (GO:0003899);; Cellular Component: DNA-directed RNA polymerase II, core complex (GO:0005665);; Cellular Component: cytos…	K03010|0|rcu:8279501|K03010 DNA-directed RNA polymerase II subunit RPB2 [EC:2.7.7.6] | (RefSeq) DNA-directed RNA polymerase II subunit RPB2	[K]	Transcription	RNA polymerase Rpb2, domain 6;; RNA polymerase beta subunit;; RNA polymerase Rpb2, domain 2;; RNA polymerase Rpb2, domain 7;; RNA polymerase Rpb2, domain 3;; RNA polymerase Rpb2, domain 4;; RNA polymerase Rpb2, domain 5	DNA-directed RNA polymerase II subunit RPB2 OS=Solanum lycopersicum OX=4081 GN=RPB2 PE=2 SV=1	DNA-directed RNA polymerase {ECO:0000256|RuleBase:RU000431} OS=Morus notabilis PE=3 SV=1	DNA-directed RNA polymerase II subunit RPB2 [Morus notabilis]	PREDICTED: Cicer arietinum DNA-directed RNA polymerase II subunit RPB2-like (LOC101504170), mRNA	GO:0032774//RNA biosynthetic process;GO:0044238//primary metabolic process;GO:0009058//biosynthetic process;GO:0006351//transcription, DNA-templated;GO:0044249//cellular biosynthetic process;GO:0034654//nucleobase-containing compound biosynthetic process;GO:0006139//nucleobase-containing compound metabolic process;GO:0018130//heterocycle biosynthetic process;GO:0046483//heterocycle metabolic proc…	K03010//DNA-directed RNA polymerase II subunit RPB2 [EC:2.7.7.6]+ko03020//RNA polymerase		XP_010108197.1|0.0e+00|DNA-directed RNA polymerase II subunit RPB2 [Morus notabilis]
qClu-1-3	Ft1	6682502	6684561	+	FtPinG0001426700.01	--	--	--	K10666|9.87051e-69|cit:102629340|K10666 E3 ubiquitin-protein ligase RNF5 [EC:2.3.2.27] | (RefSeq) E3 ubiquitin-protein ligase RMA1H1	[O]	Posttranslational modification, protein turnover, chaperones	Zinc finger, C3HC4 type (RING finger);; RING-type zinc-finger;; Zinc finger, C3HC4 type (RING finger);; Ring finger domain;; zinc-RING finger domain;; Zinc finger, C3HC4 type (RING finger);; Zinc finger, C3HC4 type (RING finger);; RING-type zinc-finger;; Zinc finger, C3HC4 type (RING finger);; Ring finger domain;; zinc-RING finger domain;; Zinc finger, C3HC4 type (RING finger)	E3 ubiquitin-protein ligase RMA1H1 OS=Capsicum annuum OX=4072 GN=RMA1H1 PE=1 SV=1	Uncharacterized protein {ECO:0000313|EMBL:KDO75951.1} OS=Citrus sinensis (Sweet orange) PE=4 SV=1	PREDICTED: E3 ubiquitin-protein ligase RMA1H1 [Citrus sinensis]	PREDICTED: Glycine max E3 ubiquitin-protein ligase RMA1H1-like (LOC100782827), transcript variant 2, mRNA	GO:0016020//membrane;GO:0016021//integral component of membrane;GO:0044425//membrane part;GO:0031224//intrinsic component of membrane;GO:0043167//ion binding;GO:0043169//cation binding;GO:0046872//metal ion binding;GO:0005488//binding;	K10666//E3 ubiquitin-protein ligase RNF5 [EC:2.3.2.27]+ko04141//Protein processing in endoplasmic reticulum		XP_006467807.1|1.1e-68|E3 ubiquitin-protein ligase RMA1H1 [Citrus sinensis]
qClu-1-3	Ft1	6707712	6708515	-	FtPinG0001427400.01	--	--	Molecular Function: DNA binding (GO:0003677);; Molecular Function: transcription factor activity, sequence-specific DNA binding (GO:0003700);; Cellular Component: nucleus (GO:0005634);; Biological Process: regulation of transcription, DNA-templated (GO:0006355);;	K09286|1.28162e-21|vvi:100248784|K09286 EREBP-like factor | (RefSeq) ethylene-responsive transcription factor 4-like	--	--	AP2 domain	Ethylene-responsive transcription factor 9 OS=Arabidopsis thaliana OX=3702 GN=ERF9 PE=2 SV=1	Putative uncharacterized protein {ECO:0000313|EMBL:CBI30599.3} OS=Vitis vinifera (Grape) PE=4 SV=1	ethylene-responsive transcription factor 4-like [Momordica charantia]	PREDICTED: Malus x domestica ethylene-responsive transcription factor 4 (LOC103434825), mRNA	GO:0044464//cell part;GO:0043227//membrane-bounded organelle;GO:0043231//intracellular membrane-bounded organelle;GO:0005634//nucleus;GO:0043226//organelle;GO:0005623//cell;GO:0005622//intracellular;GO:0043229//intracellular organelle;GO:0044424//intracellular part;GO:0097159//organic cyclic compound binding;GO:0003676//nucleic acid binding;GO:0140110//transcription regulator activity;GO:0003700/…	K09286//EREBP-like factor	Malus x domestica AP2 domain class transcription factor (AP2D43) mRNA, complete cds	XP_022142019.1|1.5e-50|ethylene-responsive transcription factor 4-like [Momordica charantia]	AP2-EREBP
qClu-1-3	Ft1	6719679	6722339	-	FtPinG0001427600.01	--	--	--	--	[R]	General function prediction only	PPR repeat family;; PPR repeat;; PPR repeat;; DYW family of nucleic acid deaminases;; Pentatricopeptide repeat domain;; Pentacotripeptide-repeat region of PRORP;; Tetratricopeptide repeat	Pentatricopeptide repeat-containing protein At3g57430, chloroplastic OS=Arabidopsis thaliana OX=3702 GN=PCMP-H81 PE=2 SV=2	Putative uncharacterized protein {ECO:0000313|EMBL:CAN74095.1} OS=Vitis vinifera (Grape) PE=4 SV=1	pentatricopeptide repeat-containing protein At5g04780-like [Chenopodium quinoa]	PREDICTED: Glycine max pentatricopeptide repeat-containing protein At4g02750-like (LOC100804535), transcript variant X2, mRNA		K22733//magnesium transporter;K22733//magnesium transporter		XP_021902322.1|3.0e-259|pentatricopeptide repeat-containing protein At5g04780-like [Carica papaya]
qClu-1-3	Ft1	6724111	6735118	+	FtPinG0001427700.01	[O]	Posttranslational modification, protein turnover, chaperones	Biological Process: microtubule cytoskeleton organization (GO:0000226);; Biological Process: cytokinesis by cell plate formation (GO:0000911);; Cellular Component: endoplasmic reticulum (GO:0005783);; Cellular Component: cytosol (GO:0005829);; Biological Process: protein folding (GO:0006457);; Biological Process: response to cytokinin (GO:0009735);; Biological Process: unidimensional cell growth …	--	[O]	Posttranslational modification, protein turnover, chaperones	FKBP-type peptidyl-prolyl cis-trans isomerase;; Tetratricopeptide repeat;; Tetratricopeptide repeat	Peptidyl-prolyl cis-trans isomerase PASTICCINO1 OS=Arabidopsis thaliana OX=3702 GN=PAS1 PE=1 SV=2	Putative uncharacterized protein {ECO:0000313|EMBL:CBI30463.3} OS=Vitis vinifera (Grape) PE=4 SV=1	PREDICTED: peptidyl-prolyl cis-trans isomerase PASTICCINO1 isoform X1 [Vitis vinifera]	PREDICTED: Populus euphratica peptidyl-prolyl cis-trans isomerase PASTICCINO1 (LOC105107717), transcript variant X2, misc_RNA	GO:0006464//cellular protein modification process;GO:0016053//organic acid biosynthetic process;GO:0006633//fatty acid biosynthetic process;GO:0072330//monocarboxylic acid biosynthetic process;GO:0006807//nitrogen compound metabolic process;GO:0043412//macromolecule modification;GO:0006082//organic acid metabolic process;GO:0036211//protein modification process;GO:1901576//organic substance biosy…	K09571//FK506-binding protein 4/5 [EC:5.2.1.8];K09571//FK506-binding protein 4/5 [EC:5.2.1.8];K09571//FK506-binding protein 4/5 [EC:5.2.1.8]		XP_010654225.1|6.2e-271|PREDICTED: peptidyl-prolyl cis-trans isomerase PASTICCINO1 isoform X1 [Vitis vinifera]
qClu-1-3	Ft1	6733731	6734008	+	FtPinG0001427900.01	\	\	\	\	\	\	\	\	\	\	\
qClu-1-3	Ft1	6736333	6737453	-	FtPinG0001428200.01	--	--	--	K18835|1.8029e-58|tcc:TCM_025248|K18835 WRKY transcription factor 2 | (RefSeq) WRKY DNA-binding protein 2, putative isoform 1	--	--	WRKY DNA -binding domain;; WRKY DNA -binding domain;; WRKY DNA -binding domain	Probable WRKY transcription factor 20 OS=Arabidopsis thaliana OX=3702 GN=WRKY20 PE=2 SV=1	WRKY DNA-binding protein 2, putative isoform 2 {ECO:0000313|EMBL:EOY09879.1} OS=Theobroma cacao (Cacao) PE=4 SV=1	PREDICTED: WRKY transcription factor SUSIBA2-like [Ziziphus jujuba]	PREDICTED: Tarenaya hassleriana probable WRKY transcription factor 33 (LOC104823362), mRNA	GO:0043226//organelle;GO:0043231//intracellular membrane-bounded organelle;GO:0005623//cell;GO:0044464//cell part;GO:0043227//membrane-bounded organelle;GO:0044424//intracellular part;GO:0005634//nucleus;GO:0043229//intracellular organelle;GO:0005622//intracellular;GO:0043565//sequence-specific DNA binding;GO:0140110//transcription regulator activity;GO:0003676//nucleic acid binding;GO:0003700//D…	K18835//WRKY transcription factor 2+ko04626//Plant-pathogen interaction		XP_021281745.1|1.2e-39|probable WRKY transcription factor 2 [Herrania umbratica]	WRKY
qClu-1-3	Ft1	6745796	6748234	+	FtPinG0001428300.01	--	--	Molecular Function: translation initiation factor activity (GO:0003743);; Cellular Component: cytoplasm (GO:0005737);; Biological Process: translational initiation (GO:0006413);;	K03259|4.606e-109|bvg:104882920|K03259 translation initiation factor 4E | (RefSeq) eukaryotic translation initiation factor 4E-1	[J]	Translation, ribosomal structure and biogenesis	Eukaryotic initiation factor 4E;; Eukaryotic initiation factor 4E	Eukaryotic translation initiation factor 4E-1 OS=Arabidopsis thaliana OX=3702 GN=EIF4E1 PE=1 SV=1	Uncharacterized protein {ECO:0000313|EMBL:KCW74236.1} OS=Eucalyptus grandis (Flooded gum) PE=3 SV=1	PREDICTED: eukaryotic translation initiation factor 4E-1 [Beta vulgaris subsp. vulgaris]	PREDICTED: Citrus sinensis eukaryotic translation initiation factor 4E-1-like (LOC102614001), mRNA	GO:0044464//cell part;GO:0044424//intracellular part;GO:0005622//intracellular;GO:0005623//cell;GO:0005737//cytoplasm;GO:0003743//translation initiation factor activity;GO:0003723//RNA binding;GO:0005488//binding;GO:0097159//organic cyclic compound binding;GO:0003676//nucleic acid binding;GO:0008135//translation factor activity, RNA binding;GO:1901363//heterocyclic compound binding;	K03259//translation initiation factor 4E+ko03013//RNA transport		XP_021866478.1|2.1e-96|eukaryotic translation initiation factor 4E-1 [Spinacia oleracea]
qClu-1-3	Ft1	6748741	6752214	-	FtPinG0001428600.01	--	--	--	--	[K]	Transcription	Bromodomain;; Bromodomain	Transcription factor GTE12 OS=Arabidopsis thaliana OX=3702 GN=GTE12 PE=2 SV=2	Transcription factor GTE12 {ECO:0000313|EMBL:EXB58290.1} OS=Morus notabilis PE=4 SV=1	transcription factor GTE10-like isoform X2 [Cucurbita moschata]	--		K11684//bromodomain-containing factor 1;K11721//bromodomain-containing protein 3;K11724//bromodomain testis-specific protein;K11684//bromodomain-containing factor 1;K11721//bromodomain-containing protein 3;K11724//bromodomain testis-specific protein		XP_010273394.1|2.9e-40|PREDICTED: transcription factor GTE11 [Nelumbo nucifera]
qClu-1-3	Ft1	6758378	6760392	-	FtPinG0001428800.01	--	--	Cellular Component: plasma membrane (GO:0005886);; Biological Process: carbohydrate transport (GO:0008643);; Cellular Component: integral component of membrane (GO:0016021);;	K15382|1.26861e-108|vvi:100262300|K15382 solute carrier family 50 (sugar transporter) | (RefSeq) bidirectional sugar transporter SWEET2a	[R]	General function prediction only	Sugar efflux transporter for intercellular exchange	Bidirectional sugar transporter SWEET2 OS=Arabidopsis thaliana OX=3702 GN=SWEET2 PE=1 SV=1	Putative uncharacterized protein {ECO:0000313|EMBL:CBI30772.3} OS=Vitis vinifera (Grape) PE=4 SV=1	PREDICTED: bidirectional sugar transporter SWEET2a [Vitis vinifera]	--	GO:0008643//carbohydrate transport;GO:0006810//transport;GO:0071702//organic substance transport;GO:0051234//establishment of localization;GO:0051179//localization;GO:0005623//cell;GO:0031224//intrinsic component of membrane;GO:0016021//integral component of membrane;GO:0044425//membrane part;GO:0044464//cell part;GO:0071944//cell periphery;GO:0005886//plasma membrane;GO:0016020//membrane;GO:0015…	K15382//solute carrier family 50 (sugar transporter)		XP_002269484.1|9.6e-98|PREDICTED: bidirectional sugar transporter SWEET2a [Vitis vinifera]
qClu-1-3	Ft1	6768061	6772278	-	FtPinG0001429000.01	[O]	Posttranslational modification, protein turnover, chaperones	--	--	--	--	Subtilase family;; Peptidase inhibitor I9;; PA domain	Subtilisin-like protease SBT5.6 OS=Arabidopsis thaliana OX=3702 GN=SBT5.6 PE=2 SV=1	Uncharacterized protein {ECO:0000313|EMBL:EYU28144.1} OS=Erythranthe guttata (Yellow monkey flower) PE=4 SV=1	PREDICTED: subtilisin-like protease SBT5.6 [Beta vulgaris subsp. vulgaris]	Prunus persica hypothetical protein (PRUPE_ppa001689mg) mRNA, complete cds	GO:0008236//serine-type peptidase activity;GO:0004252//serine-type endopeptidase activity;GO:0004175//endopeptidase activity;GO:0017171//serine hydrolase activity;GO:0140096//catalytic activity, acting on a protein;GO:0008233//peptidase activity;GO:0070011//peptidase activity, acting on L-amino acid peptides;GO:0016787//hydrolase activity;GO:0003824//catalytic activity;	K15333//tRNA guanosine-2'-O-methyltransferase [EC:2.1.1.34];K12619//5'-3' exoribonuclease 2 [EC:3.1.13.-]+ko03018//RNA degradation+ko03008//Ribosome biogenesis in eukaryotes;K13199//plasminogen activator inhibitor 1 RNA-binding protein;K14568//rRNA small subunit pseudouridine methyltransferase Nep1 [EC:2.1.1.260]+ko03008//Ribosome biogenesis in eukaryotes		XP_010665649.1|0.0e+00|PREDICTED: subtilisin-like protease SBT5.6 [Beta vulgaris subsp. vulgaris]
qClu-1-3	Ft1	6803599	6810370	+	FtPinG0002495600.01	[IR]	--	--	--	--	--	GDSL-like Lipase/Acylhydrolase	GDSL esterase/lipase At4g18970 OS=Arabidopsis thaliana OX=3702 GN=At4g18970 PE=2 SV=1	Uncharacterized protein {ECO:0000313|EnsemblPlants:PGSC0003DMT400034913} OS=Solanum tuberosum (Potato) PE=4 SV=1	hypothetical protein AQUCO_02200041v1 [Aquilegia coerulea]	PREDICTED: Sesamum indicum uncharacterized LOC105180227 (LOC105180227), mRNA	GO:0016788//hydrolase activity, acting on ester bonds;GO:0003824//catalytic activity;GO:0016787//hydrolase activity;	K00679//phospholipid:diacylglycerol acyltransferase [EC:2.3.1.158]+ko01100//Metabolic pathways+ko00561//Glycerolipid metabolism;K10691//E3 ubiquitin-protein ligase UBR4 [EC:2.3.2.27];K01188//beta-glucosidase [EC:3.2.1.21]+ko01100//Metabolic pathways+ko00500//Starch and sucrose metabolism+ko01110//Biosynthesis of secondary metabolites+ko00460//Cyanoamino acid metabolism+ko00940//Phenylpropanoid bi…		XP_016741388.1|1.1e-162|PREDICTED: GDSL esterase/lipase At1g29670-like [Gossypium hirsutum]
qClu-1-3	Ft1	6814952	6819417	-	FtPinG0002495300.01	--	--	Molecular Function: DNA binding (GO:0003677);; Molecular Function: transcription factor activity, sequence-specific DNA binding (GO:0003700);; Cellular Component: nucleus (GO:0005634);; Biological Process: regulation of transcription, DNA-templated (GO:0006355);; Molecular Function: protein dimerization activity (GO:0046983);;	K09264|5.64906e-127|bvg:104901312|K09264 MADS-box transcription factor, plant | (RefSeq) floral homeotic protein AGAMOUS	[K]	Transcription	SRF-type transcription factor (DNA-binding and dimerisation domain);; K-box region	Floral homeotic protein AGAMOUS OS=Petunia hybrida OX=4102 GN=AG1 PE=1 SV=1	AGAMOUS-like protein {ECO:0000313|EMBL:AFO83615.1} OS=Fagopyrum esculentum (Common buckwheat) PE=2 SV=1	AGAMOUS-like protein [Fagopyrum esculentum]	Fagopyrum esculentum AGAMOUS-like protein (AG) mRNA, complete cds	GO:0065007//biological regulation;GO:0031326//regulation of cellular biosynthetic process;GO:0045944//positive regulation of transcription by RNA polymerase II;GO:0009893//positive regulation of metabolic process;GO:0019222//regulation of metabolic process;GO:0051252//regulation of RNA metabolic process;GO:0010628//positive regulation of gene expression;GO:1902680//positive regulation of RNA bios…	K09264//MADS-box transcription factor, plant;K09264//MADS-box transcription factor, plant		AFO83615.1|1.6e-137|AGAMOUS-like protein [Fagopyrum esculentum]	MADS
qClu-1-3	Ft1	6838914	6840725	+	FtPinG0002495200.01	[G]	Carbohydrate transport and metabolism	Molecular Function: transporter activity (GO:0005215);; Biological Process: transport (GO:0006810);; Cellular Component: integral component of membrane (GO:0016021);;	K09874|1.22727e-136|vvi:100263543|K09874 aquaporin NIP | (RefSeq) aquaporin NIP1-1	[G]	Carbohydrate transport and metabolism	Major intrinsic protein	Aquaporin NIP1-1 OS=Oryza sativa subsp. japonica OX=39947 GN=NIP1-1 PE=2 SV=1	Putative uncharacterized protein {ECO:0000313|EMBL:CBI30735.3} OS=Vitis vinifera (Grape) PE=3 SV=1	Aquaporin (major intrinsic protein family) [Handroanthus impetiginosus]	PREDICTED: Nicotiana sylvestris probable aquaporin NIP-type (LOC104234675), mRNA	GO:0044425//membrane part;GO:0031224//intrinsic component of membrane;GO:0016021//integral component of membrane;GO:0016020//membrane;GO:0022803//passive transmembrane transporter activity;GO:0015267//channel activity;GO:0022857//transmembrane transporter activity;GO:0005215//transporter activity;	K09874//aquaporin NIP		PSS04862.1|9.1e-119|Aquaporin NIP1-1 like [Actinidia chinensis var. chinensis]
qClu-1-3	Ft1	6840992	6842162	+	FtPinG0002495000.01	[K]	Transcription	--	K15731|5.86959e-82|vvi:100258404|K15731 carboxy-terminal domain RNA polymerase II polypeptide A small phosphatase [EC:3.1.3.16] | (RefSeq) carboxy-terminal domain RNA polymerase II polypeptide A small phosphatase 1-like	[K]	Transcription	NLI interacting factor-like phosphatase	Mitochondrial import inner membrane translocase subunit TIM50 OS=Phytophthora infestans OX=4787 GN=TIM50 PE=2 SV=1	Uncharacterized protein {ECO:0000313|EMBL:ESR62802.1} OS=Citrus clementina PE=4 SV=1	PREDICTED: carboxy-terminal domain RNA polymerase II polypeptide A small phosphatase 1-like [Vitis vinifera]	--	GO:0016787//hydrolase activity;GO:0016788//hydrolase activity, acting on ester bonds;GO:0042578//phosphoric ester hydrolase activity;GO:0016791//phosphatase activity;GO:0003824//catalytic activity;	K15731//carboxy-terminal domain RNA polymerase II polypeptide A small phosphatase [EC:3.1.3.16]		XP_021750472.1|2.3e-74|probable C-terminal domain small phosphatase [Chenopodium quinoa]
qClu-1-3	Ft1	6847945	6849937	+	FtPinG0002494800.01	--	--	--	K09419|5.1432e-123|bvg:104882946|K09419 heat shock transcription factor, other eukaryote | (RefSeq) heat stress transcription factor A-4c	[K]	Transcription	HSF-type DNA-binding	Heat stress transcription factor A-4a OS=Arabidopsis thaliana OX=3702 GN=HSFA4A PE=2 SV=1	Uncharacterized protein {ECO:0000313|EMBL:ESR62798.1} OS=Citrus clementina PE=3 SV=1	HSF_DNA-bind domain-containing protein [Cephalotus follicularis]	PREDICTED: Pyrus x bretschneideri heat stress transcription factor A-4b-like (LOC103955120), mRNA	GO:0005623//cell;GO:0043226//organelle;GO:0005634//nucleus;GO:0044424//intracellular part;GO:0044464//cell part;GO:0043227//membrane-bounded organelle;GO:0043231//intracellular membrane-bounded organelle;GO:0005622//intracellular;GO:0043229//intracellular organelle;GO:0003700//DNA-binding transcription factor activity;GO:0003676//nucleic acid binding;GO:0003677//DNA binding;GO:0005488//binding;GO…	K09419//heat shock transcription factor, other eukaryote;K09419//heat shock transcription factor, other eukaryote;K09419//heat shock transcription factor, other eukaryote		GAV78894.1|3.7e-110|HSF_DNA-bind domain-containing protein [Cephalotus follicularis]	HSF
qClu-1-3	Ft1	6850455	6852620	-	FtPinG0002494500.01	[L]	Replication, recombination and repair	Molecular Function: ligase activity (GO:0016874);;	--	[S]	Function unknown	U-box domain;; Armadillo/beta-catenin-like repeat	U-box domain-containing protein 17 OS=Arabidopsis thaliana OX=3702 GN=PUB17 PE=2 SV=1	Uncharacterized protein {ECO:0000313|EMBL:KDP21142.1} OS=Jatropha curcas (Barbados nut) PE=4 SV=1	Arm domain-containing protein/U-box domain-containing protein [Cephalotus follicularis]	Populus trichocarpa armadillo/beta-catenin repeat family protein (POPTR_0004s06040g) mRNA, complete cds	GO:0003824//catalytic activity;GO:0140096//catalytic activity, acting on a protein;GO:0004842//ubiquitin-protein transferase activity;GO:0019787//ubiquitin-like protein transferase activity;GO:0016740//transferase activity;	K08332//vacuolar protein 8	TSA: Lactuca sativa CLC_LTR_V1A_17001 mRNA sequence	PON95824.1|3.4e-243|Beta-catenin [Trema orientale]
qClu-1-3	Ft1	6853320	6857399	-	FtPinG0002494300.01	[L]	Replication, recombination and repair	--	--	[L]	Replication, recombination and repair	DNA polymerase III, delta subunit;; ATPase family associated with various cellular activities (AAA);; DNA polymerase III subunits gamma and tau domain III	Protein STICHEL-like 3 OS=Arabidopsis thaliana OX=3702 GN=At4g18820 PE=3 SV=1	Putative uncharacterized protein {ECO:0000313|EMBL:CCB55708.1} OS=Vitis vinifera (Grape) PE=4 SV=1	PREDICTED: protein STICHEL-like 3 isoform X1 [Vitis vinifera]	PREDICTED: Vitis vinifera protein STICHEL-like 3 (LOC100249702), transcript variant X2, mRNA	GO:0044238//primary metabolic process;GO:0006725//cellular aromatic compound metabolic process;GO:0046483//heterocycle metabolic process;GO:0044249//cellular biosynthetic process;GO:0006807//nitrogen compound metabolic process;GO:0034641//cellular nitrogen compound metabolic process;GO:0009987//cellular process;GO:0043170//macromolecule metabolic process;GO:0090304//nucleic acid metabolic process…	K10755//replication factor C subunit 2/4+ko03420//Nucleotide excision repair+ko03030//DNA replication+ko03430//Mismatch repair		XP_021772303.1|0.0e+00|protein STICHEL-like 3 isoform X1 [Chenopodium quinoa]
qClu-1-3	Ft1	6861092	6863536	-	FtPinG0002493900.01	--	--	--	--	[S]	Function unknown	Ubiquitin-binding domain	--	Uncharacterized protein {ECO:0000313|EMBL:ESW21558.1} OS=Phaseolus vulgaris (Kidney bean) PE=4 SV=1	ubiquitin domain-containing protein 1-like isoform X2 [Chenopodium quinoa]	PREDICTED: Populus euphratica ubiquitin domain-containing protein 1-like (LOC105109675), mRNA				XP_021772291.1|5.5e-45|ubiquitin domain-containing protein 1-like isoform X2 [Chenopodium quinoa]
qClu-1-3	Ft1	6871708	6872517	+	FtPinG0002493800.01	--	--	--	--	--	--	--	--	Coffea canephora DH200=94 genomic scaffold, scaffold_921 {ECO:0000313|EMBL:CDP20128.1} OS=Coffea canephora (Robusta coffee) PE=4 SV=1	uncharacterized protein LOC111376044 [Olea europaea var. sylvestris]	--				XP_027090861.1|3.1e-28|uncharacterized protein LOC113711837 [Coffea arabica]
qClu-1-3	Ft1	6887193	6888345	-	FtPinG0002493300.01	--	--	--	--	--	--	WRKY DNA -binding domain	Probable WRKY transcription factor 65 OS=Arabidopsis thaliana OX=3702 GN=WRKY65 PE=2 SV=1	Putative WRKY transcription factor {ECO:0000313|EMBL:ACD56642.1} OS=Gossypioides kirkii PE=4 SV=1	probable WRKY transcription factor 65 isoform X2 [Durio zibethinus]	PREDICTED: Musa acuminata subsp. malaccensis WRKY transcription factor 22-like (LOC103999699), mRNA		K13425//WRKY transcription factor 22+ko04016//MAPK signaling pathway - plant+ko04626//Plant-pathogen interaction	Populus trichocarpa clone 196822 TIR-NBS-TIR-TIR-WRKY type disease resistance protein mRNA, complete cds.	XP_017978073.1|9.2e-63|PREDICTED: probable WRKY transcription factor 65 isoform X2 [Theobroma cacao]	WRKY
qClu-1-3	Ft1	6897933	6899351	+	BGI_novel_G000027
qClu-1-3	Ft1	6900551	6901741	+	FtPinG0002493000.01	[K]	Transcription	--	--	[R]	General function prediction only	Leucine rich repeat;; Leucine Rich repeats (2 copies);; Leucine Rich Repeat	Receptor-like protein 51 OS=Arabidopsis thaliana OX=3702 GN=RLP51 PE=1 SV=1	Putative uncharacterized protein {ECO:0000313|EMBL:CCB55699.1} OS=Vitis vinifera (Grape) PE=4 SV=1	receptor-like protein 51 [Spinacia oleracea]	PREDICTED: Nelumbo nucifera leucine-rich repeat receptor-like protein FASCIATED EAR2 (LOC104589731), mRNA	GO:0031224//intrinsic component of membrane;GO:0016020//membrane;GO:0016021//integral component of membrane;GO:0044425//membrane part;	K04733//interleukin-1 receptor-associated kinase 4 [EC:2.7.11.1]		XP_010655543.1|4.3e-147|PREDICTED: receptor-like protein 51 [Vitis vinifera]
qClu-1-3	Ft1	6903172	6904417	+	FtPinG0002492800.01	--	--	--	--	--	--	Rho termination factor, N-terminal domain	--	Putative uncharacterized protein {ECO:0000313|EMBL:CBI30710.3} OS=Vitis vinifera (Grape) PE=4 SV=1	PREDICTED: SAP-like protein BP-73 isoform X2 [Vitis vinifera]	--	GO:0044271//cellular nitrogen compound biosynthetic process;GO:0008152//metabolic process;GO:0006351//transcription, DNA-templated;GO:0006725//cellular aromatic compound metabolic process;GO:0019438//aromatic compound biosynthetic process;GO:0043170//macromolecule metabolic process;GO:0044238//primary metabolic process;GO:0046483//heterocycle metabolic process;GO:0009987//cellular process;GO:0044…			XP_010655541.1|4.0e-26|PREDICTED: SAP-like protein BP-73 isoform X2 [Vitis vinifera]
qClu-1-3	Ft1	6905448	6909486	-	FtPinG0002492500.01	[T]	Signal transduction mechanisms	Molecular Function: protein serine/threonine kinase activity (GO:0004674);; Molecular Function: protein tyrosine kinase activity (GO:0004713);; Molecular Function: ATP binding (GO:0005524);; Cellular Component: plasma membrane (GO:0005886);; Biological Process: glycolytic process (GO:0006096);; Biological Process: water transport (GO:0006833);; Biological Process: hyperosmotic response (GO:000697…	K14502|0|gra:105772895|K14502 protein brassinosteroid insensitive 2 [EC:2.7.11.1] | (RefSeq) shaggy-related protein kinase eta	[G]	Carbohydrate transport and metabolism	Protein kinase domain;; Protein tyrosine kinase	Shaggy-related protein kinase eta OS=Arabidopsis thaliana OX=3702 GN=ASK7 PE=1 SV=2	Putative uncharacterized protein {ECO:0000313|EMBL:CBI30705.3} OS=Vitis vinifera (Grape) PE=4 SV=1	PREDICTED: shaggy-related protein kinase eta-like isoform X2 [Gossypium raimondii]	PREDICTED: Nicotiana tomentosiformis shaggy-related protein kinase eta (LOC104111535), mRNA	GO:0019538//protein metabolic process;GO:0044238//primary metabolic process;GO:0051606//detection of stimulus;GO:0032879//regulation of localization;GO:0071396//cellular response to lipid;GO:0060341//regulation of cellular localization;GO:0009741//response to brassinosteroid;GO:0048469//cell maturation;GO:0048764//trichoblast maturation;GO:0009653//anatomical structure morphogenesis;GO:0071367//c…	K14502//protein brassinosteroid insensitive 2 [EC:2.7.11.1]+ko04075//Plant hormone signal transduction		XP_010518815.1|4.3e-202|PREDICTED: shaggy-related protein kinase eta isoform X1 [Tarenaya hassleriana]
qClu-1-3	Ft1	6910146	6913509	-	FtPinG0002492300.01	[F]	Nucleotide transport and metabolism	Cellular Component: membrane (GO:0016020);; Molecular Function: transmembrane transporter activity (GO:0022857);; Biological Process: transmembrane transport (GO:0055085);;	K14611|0|sind:105179478|K14611 solute carrier family 23 (nucleobase transporter), member 1/2 | (RefSeq) nucleobase-ascorbate transporter 2	[F]	Nucleotide transport and metabolism	Permease family	Nucleobase-ascorbate transporter 2 OS=Arabidopsis thaliana OX=3702 GN=NAT2 PE=2 SV=2	Coffea canephora DH200=94 genomic scaffold, scaffold_1 {ECO:0000313|EMBL:CDO96816.1} OS=Coffea canephora (Robusta coffee) PE=4 SV=1	nucleobase-ascorbate transporter 2 [Durio zibethinus]	Phaseolus vulgaris hypothetical protein (PHAVU_009G089800g) mRNA, complete cds	GO:0031224//intrinsic component of membrane;GO:0016020//membrane;GO:0044425//membrane part;GO:0016021//integral component of membrane;GO:0005215//transporter activity;GO:0022857//transmembrane transporter activity;	K14611//solute carrier family 23 (nucleobase transporter), member 1/2		XP_022777304.1|2.9e-275|nucleobase-ascorbate transporter 2 [Durio zibethinus]
qClu-1-3	Ft1	6925294	6928395	+	FtPinG0002492200.01	[T]	Signal transduction mechanisms	--	--	--	--	Protein tyrosine kinase;; Leucine rich repeat;; Protein kinase domain;; Leucine Rich repeats (2 copies);; Leucine Rich Repeat;; Leucine Rich repeat;; Leucine rich repeat;; Leucine Rich repeats (2 copies);; Leucine Rich repeat;; Leucine Rich Repeat	Calmodulin-binding receptor kinase CaMRLK OS=Arabidopsis thaliana OX=3702 GN=CAMRLK PE=1 SV=1	Putative uncharacterized protein {ECO:0000313|EMBL:CCB55694.1} OS=Vitis vinifera (Grape) PE=4 SV=1	PREDICTED: probable LRR receptor-like serine/threonine-protein kinase At2g24230 [Vitis vinifera]	--	GO:0016020//membrane;GO:0016021//integral component of membrane;GO:0044425//membrane part;GO:0031224//intrinsic component of membrane;GO:0016773//phosphotransferase activity, alcohol group as acceptor;GO:1901265//nucleoside phosphate binding;GO:0016772//transferase activity, transferring phosphorus-containing groups;GO:0005524//ATP binding;GO:0000166//nucleotide binding;GO:1901363//heterocyclic c…	K13415//protein brassinosteroid insensitive 1 [EC:2.7.10.1 2.7.11.1]+ko04075//Plant hormone signal transduction	PREDICTED: Vitis vinifera hypothetical protein LOC100261772 (LOC100261772), mRNA	XP_002265984.2|1.7e-210|PREDICTED: probable LRR receptor-like serine/threonine-protein kinase At2g24230 [Vitis vinifera]
qClu-1-3	Ft1	6931384	6932861	-	FtPinG0002491900.01	[T]	Signal transduction mechanisms	Molecular Function: protein serine/threonine kinase activity (GO:0004674);; Molecular Function: protein binding (GO:0005515);; Molecular Function: ATP binding (GO:0005524);; Cellular Component: plasma membrane (GO:0005886);; Biological Process: protein phosphorylation (GO:0006468);; Biological Process: stomatal movement (GO:0010118);; Biological Process: calcium-mediated signaling (GO:0019722);;	K07198|0|thj:104806159|K07198 5'-AMP-activated protein kinase, catalytic alpha subunit [EC:2.7.11.11] | (RefSeq) CBL-interacting serine/threonine-protein kinase 12-like	[T]	Signal transduction mechanisms	Protein kinase domain;; Protein tyrosine kinase;; NAF domain;; Kinase-like;; Protein kinase domain;; Protein tyrosine kinase;; NAF domain;; Kinase-like	CBL-interacting serine/threonine-protein kinase 12 OS=Arabidopsis thaliana OX=3702 GN=CIPK12 PE=1 SV=1	CBL-interacting protein kinase 12 isoform 1 {ECO:0000313|EMBL:EOY27974.1} OS=Theobroma cacao (Cacao) PE=4 SV=1	CBL-interacting serine/threonine-protein kinase 12-like [Carica papaya]	Morus notabilis CBL-interacting serine/threonine-protein kinase 12 partial mRNA	GO:0050896//response to stimulus;GO:0051716//cellular response to stimulus;GO:0009987//cellular process;GO:0023052//signaling;GO:0065007//biological regulation;GO:0050789//regulation of biological process;GO:0007154//cell communication;GO:0050794//regulation of cellular process;GO:0007165//signal transduction;GO:0044425//membrane part;GO:0016020//membrane;GO:0016021//integral component of membran…	K07198//5'-AMP-activated protein kinase, catalytic alpha subunit [EC:2.7.11.11]		GAV90950.1|8.9e-219|Pkinase domain-containing protein/NAF domain-containing protein [Cephalotus follicularis]
qClu-1-3	Ft1	6933520	6937482	-	FtPinG0002491700.01	[K]	Transcription	Molecular Function: transferase activity, transferring phosphorus-containing groups (GO:0016772);;	--	--	--	Protein tyrosine kinase;; Protein kinase domain;; Leucine rich repeat;; Leucine rich repeat N-terminal domain	Protein MALE DISCOVERER 2 OS=Arabidopsis thaliana OX=3702 GN=MDIS2 PE=2 SV=1	Receptor protein kinase, putative {ECO:0000313|EMBL:EEF28099.1} OS=Ricinus communis (Castor bean) PE=4 SV=1	protein MALE DISCOVERER 1-like [Chenopodium quinoa]	PREDICTED: Tarenaya hassleriana probable LRR receptor-like serine/threonine-protein kinase MRH1 (LOC104812876), transcript variant X3, mRNA	GO:0016020//membrane;GO:0044425//membrane part;GO:0031224//intrinsic component of membrane;GO:0016021//integral component of membrane;GO:0032553//ribonucleotide binding;GO:0097367//carbohydrate derivative binding;GO:0140096//catalytic activity, acting on a protein;GO:1901265//nucleoside phosphate binding;GO:0000166//nucleotide binding;GO:0005524//ATP binding;GO:0017076//purine nucleotide binding;…	K04733//interleukin-1 receptor-associated kinase 4 [EC:2.7.11.1]	Leucine-rich repeat protein kinase family protein (best arabidopsis hit)	XP_021723913.1|7.1e-211|protein MALE DISCOVERER 1-like [Chenopodium quinoa]
qClu-1-3	Ft1	6939537	6943858	-	FtPinG0002491500.01	--	--	--	--	--	--	Plant mobile domain	Protein MAIN-LIKE 2 OS=Arabidopsis thaliana OX=3702 GN=At2g04865 PE=1 SV=1	Uncharacterized protein {ECO:0000313|EMBL:EEE84725.2} (Fragment) OS=Populus trichocarpa (Western balsam poplar) PE=4 SV=2	protein MAIN-LIKE 1-like isoform X1 [Spinacia oleracea]	--	GO:0016787//hydrolase activity;GO:0003824//catalytic activity;	K00134//glyceraldehyde 3-phosphate dehydrogenase [EC:1.2.1.12]+ko00010//Glycolysis / Gluconeogenesis+ko01230//Biosynthesis of amino acids+ko01100//Metabolic pathways+ko01110//Biosynthesis of secondary metabolites+ko00710//Carbon fixation in photosynthetic organisms+ko01200//Carbon metabolism;K14400//pre-mRNA cleavage complex 2 protein Pcf11+ko03015//mRNA surveillance pathway;K04460//serine/threon…		XP_021856642.1|9.1e-37|protein MAIN-LIKE 1-like isoform X2 [Spinacia oleracea]
qClu-1-3	Ft1	6946334	6947728	-	FtPinG0002491100.01	[R]	General function prediction only	Molecular Function: protein serine/threonine kinase activity (GO:0004674);; Molecular Function: ATP binding (GO:0005524);; Cellular Component: cytosol (GO:0005829);; Biological Process: protein phosphorylation (GO:0006468);; Biological Process: signal transduction (GO:0007165);; Biological Process: response to abscisic acid (GO:0009737);;	K07198|0|vvi:100258329|K07198 5'-AMP-activated protein kinase, catalytic alpha subunit [EC:2.7.11.11] | (RefSeq) CIPK16; CBL-interacting protein kinase 16	[T]	Signal transduction mechanisms	Protein kinase domain;; Protein tyrosine kinase;; NAF domain;; Kinase-like	CBL-interacting protein kinase 5 OS=Oryza sativa subsp. japonica OX=39947 GN=CIPK5 PE=2 SV=1	CBL-interacting protein kinase 16 {ECO:0000313|EMBL:ACQ83532.1} OS=Vitis vinifera (Grape) PE=2 SV=1	Protein kinase domain [Macleaya cordata]	PREDICTED: Nicotiana tomentosiformis CBL-interacting protein kinase 5 (LOC104109166), mRNA	GO:0001101//response to acid chemical;GO:0050789//regulation of biological process;GO:0050896//response to stimulus;GO:0042221//response to chemical;GO:0097305//response to alcohol;GO:0009737//response to abscisic acid;GO:0051716//cellular response to stimulus;GO:0009987//cellular process;GO:0007154//cell communication;GO:0050794//regulation of cellular process;GO:0009725//response to hormone;GO:…	K07198//5'-AMP-activated protein kinase, catalytic alpha subunit [EC:2.7.11.11]		NP_001267894.1|2.4e-173|CBL-interacting protein kinase 16 [Vitis vinifera]
qClu-1-3	Ft1	6951630	6958011	+	FtPinG0002491000.01	--	--	Molecular Function: cysteamine dioxygenase activity (GO:0047800);; Biological Process: oxidation-reduction process (GO:0055114);;	K10712|1.33912e-139|bvg:104900493|K10712 cysteamine dioxygenase [EC:1.13.11.19] | (RefSeq) 2-aminoethanethiol dioxygenase-like	[S]	Function unknown	PCO_ADO	Plant cysteine oxidase 5 OS=Arabidopsis thaliana OX=3702 GN=PCO5 PE=1 SV=1	Putative uncharacterized protein {ECO:0000313|EMBL:CBI30695.3} OS=Vitis vinifera (Grape) PE=4 SV=1	PREDICTED: plant cysteine oxidase 5 [Beta vulgaris subsp. vulgaris]	PREDICTED: Beta vulgaris subsp. vulgaris 2-aminoethanethiol dioxygenase-like (LOC104900493), mRNA	GO:0016702//oxidoreductase activity, acting on single donors with incorporation of molecular oxygen, incorporation of two atoms of oxygen;GO:0051213//dioxygenase activity;GO:0016701//oxidoreductase activity, acting on single donors with incorporation of molecular oxygen;GO:0003824//catalytic activity;GO:0016491//oxidoreductase activity;	K10712//cysteamine dioxygenase [EC:1.13.11.19]+ko00430//Taurine and hypotaurine metabolism+ko01100//Metabolic pathways		XP_010686214.1|3.0e-114|PREDICTED: plant cysteine oxidase 5 [Beta vulgaris subsp. vulgaris]
qClu-1-3	Ft1	6963053	6965412	+	FtPinG0002490800.01	[QV]	--	Molecular Function: binding (GO:0005488);; Molecular Function: oxidoreductase activity (GO:0016491);;	K00512|2.51553e-161|vvi:100247491|K00512 steroid 17alpha-monooxygenase / 17alpha-hydroxyprogesterone deacetylase [EC:1.14.14.19 1.14.14.32] | (RefSeq) cytochrome P450 82C2	[Q]	Secondary metabolites biosynthesis, transport and catabolism	Cytochrome P450;; Cytochrome P450	Cytochrome P450 82C4 OS=Arabidopsis thaliana OX=3702 GN=CYP82C4 PE=2 SV=1	Putative uncharacterized protein {ECO:0000313|EMBL:CCB50217.1} OS=Vitis vinifera (Grape) PE=3 SV=1	cytochrome P450 82an1 [Fallopia sachalinensis]	--	GO:0044425//membrane part;GO:0016020//membrane;GO:0031224//intrinsic component of membrane;GO:0016021//integral component of membrane;GO:0003824//catalytic activity;GO:0005506//iron ion binding;GO:0020037//heme binding;GO:0043169//cation binding;GO:1901363//heterocyclic compound binding;GO:0097159//organic cyclic compound binding;GO:0046906//tetrapyrrole binding;GO:0048037//cofactor binding;GO:00…	K23136//fraxetin 5-hydroxylase [EC:1.14.14.164]		BAU59409.1|2.5e-243|cytochrome P450 82an1 [Fallopia sachalinensis]
qClu-1-3	Ft1	6973875	6976927	+	FtPinG0002490600.01	[QV]	--	Molecular Function: binding (GO:0005488);; Molecular Function: oxidoreductase activity (GO:0016491);;	--	[Q]	Secondary metabolites biosynthesis, transport and catabolism	Cytochrome P450	Cytochrome P450 82C4 OS=Arabidopsis thaliana OX=3702 GN=CYP82C4 PE=2 SV=1	Putative uncharacterized protein {ECO:0000313|EMBL:CCB50217.1} OS=Vitis vinifera (Grape) PE=3 SV=1	cytochrome P450 82an1 [Fallopia sachalinensis]	--	GO:0031224//intrinsic component of membrane;GO:0044425//membrane part;GO:0016020//membrane;GO:0016021//integral component of membrane;GO:0046906//tetrapyrrole binding;GO:0005488//binding;GO:0003824//catalytic activity;GO:0016705//oxidoreductase activity, acting on paired donors, with incorporation or reduction of molecular oxygen;GO:0004497//monooxygenase activity;GO:1901363//heterocyclic compoun…	K23136//fraxetin 5-hydroxylase [EC:1.14.14.164]		BAU59409.1|2.4e-221|cytochrome P450 82an1 [Fallopia sachalinensis]
qClu-1-3	Ft1	6977518	6979556	-	FtPinG0002490300.01	--	--	--	--	--	--	Myb/SANT-like DNA-binding domain	--	Myb/SANT-like DNA-binding domain protein {ECO:0000313|EMBL:AES92348.2} OS=Medicago truncatula (Barrel medic) PE=4 SV=2	uncharacterized protein At2g29880-like [Helianthus annuus]	--	GO:0016020//membrane;GO:0031224//intrinsic component of membrane;GO:0016021//integral component of membrane;GO:0044425//membrane part;	K13484//5-hydroxyisourate hydrolase / 2-oxo-4-hydroxy-4-carboxy-5-ureidoimidazoline decarboxylase [EC:3.5.2.17 4.1.1.97]+ko00230//Purine metabolism+ko01100//Metabolic pathways;K13484//5-hydroxyisourate hydrolase / 2-oxo-4-hydroxy-4-carboxy-5-ureidoimidazoline decarboxylase [EC:3.5.2.17 4.1.1.97]+ko00230//Purine metabolism+ko01100//Metabolic pathways		XP_022007613.1|3.0e-27|uncharacterized protein At2g29880-like [Helianthus annuus]
qClu-1-3	Ft1	6984896	6985480	+	FtPinG0002490200.01	--	--	--	--	--	--	Dof domain, zinc finger;; Dof domain, zinc finger	Cyclic dof factor 4 OS=Arabidopsis thaliana OX=3702 GN=CDF4 PE=2 SV=1	Dof-domain transcription factor protein {ECO:0000313|EMBL:AEF13372.1} OS=Platycodon grandiflorus PE=2 SV=1	Dof-domain transcription factor protein [Platycodon grandiflorus]	PREDICTED: Eucalyptus grandis dof zinc finger protein DOF1.5 (LOC104440901), mRNA	GO:0019222//regulation of metabolic process;GO:0051171//regulation of nitrogen compound metabolic process;GO:0009889//regulation of biosynthetic process;GO:0019219//regulation of nucleobase-containing compound metabolic process;GO:0031323//regulation of cellular metabolic process;GO:0051252//regulation of RNA metabolic process;GO:0010556//regulation of macromolecule biosynthetic process;GO:006500…	K16222//Dof zinc finger protein DOF5.5+ko04712//Circadian rhythm - plant		PSS03010.1|1.5e-39|Dof zinc finger protein like [Actinidia chinensis var. chinensis]	C2C2-Dof
qClu-1-3	Ft1	6997009	6998306	+	FtPinG0002490000.01	[G]	Carbohydrate transport and metabolism	Molecular Function: transferase activity, transferring glycosyl groups (GO:0016757);;	--	[GC]	--	UDP-glucoronosyl and UDP-glucosyl transferase;; UDP-glucoronosyl and UDP-glucosyl transferase	UDP-glycosyltransferase 74E1 OS=Arabidopsis thaliana OX=3702 GN=UGT74E1 PE=3 SV=1	UDP-glucose:salicylic acid glucosyltransferase {ECO:0000313|EMBL:AAF61647.1} OS=Nicotiana tabacum (Common tobacco) PE=2 SV=1	hypothetical protein CUMW_235610 [Citrus unshiu]	--	GO:0005623//cell;GO:0043227//membrane-bounded organelle;GO:0044464//cell part;GO:0044424//intracellular part;GO:0043231//intracellular membrane-bounded organelle;GO:0043226//organelle;GO:0043229//intracellular organelle;GO:0005622//intracellular;GO:0035251//UDP-glucosyltransferase activity;GO:0080043//quercetin 3-O-glucosyltransferase activity;GO:0080044//quercetin 7-O-glucosyltransferase activit…	K13691//pathogen-inducible salicylic acid glucosyltransferase [EC:2.4.1.-]		XP_019075279.1|9.0e-68|PREDICTED: UDP-glycosyltransferase 74E2-like [Vitis vinifera]
qClu-1-3	Ft1	7006217	7008303	-	FtPinG0002489700.01	--	--	--	--	--	--	Homeobox domain	WUSCHEL-related homeobox 9 OS=Arabidopsis thaliana OX=3702 GN=WOX9 PE=2 SV=1	Homeobox-3, putative {ECO:0000313|EMBL:EOY28117.1} OS=Theobroma cacao (Cacao) PE=4 SV=1	PREDICTED: WUSCHEL-related homeobox 9 [Theobroma cacao]	Morus notabilis WUSCHEL-related homeobox 9 partial mRNA	GO:0005634//nucleus;GO:0043226//organelle;GO:0043231//intracellular membrane-bounded organelle;GO:0043229//intracellular organelle;GO:0044424//intracellular part;GO:0005623//cell;GO:0005622//intracellular;GO:0043227//membrane-bounded organelle;GO:0044464//cell part;GO:0005488//binding;GO:1901363//heterocyclic compound binding;GO:0003677//DNA binding;GO:0097159//organic cyclic compound binding;GO:…	K09326//homeobox protein OTX1;K18490//homeobox protein OTX2;K14292//trimethylguanosine synthase [EC:2.1.1.-]+ko03013//RNA transport		XP_021766017.1|3.5e-84|WUSCHEL-related homeobox 9-like isoform X3 [Chenopodium quinoa]
qClu-1-3	Ft1	7021470	7025456	+	FtPinG0002489600.01	[R]	General function prediction only	Molecular Function: GTP binding (GO:0005525);; Biological Process: small GTPase mediated signal transduction (GO:0007264);; Biological Process: protein transport (GO:0015031);;	K07904|1.58317e-142|bvg:104900603|K07904 Ras-related protein Rab-11A | (RefSeq) ras-related protein RABA1f	[U]	Intracellular trafficking, secretion, and vesicular transport	Ras family;; Ras of Complex, Roc, domain of DAPkinase;; ADP-ribosylation factor family;; 50S ribosome-binding GTPase	Ras-related protein RABA1f OS=Arabidopsis thaliana OX=3702 GN=RABA1F PE=2 SV=1	Uncharacterized protein {ECO:0000313|EnsemblPlants:GLYMA13G24160.1} OS=Glycine max (Soybean) PE=3 SV=1	PREDICTED: ras-related protein RABA1f [Beta vulgaris subsp. vulgaris]	Morus notabilis Ras-related protein RABA1f partial mRNA
qClu-1-3	Ft1	7025696	7027639	-	FtPinG0002489300.01	[T]	Signal transduction mechanisms	--	--	[Q]	Secondary metabolites biosynthesis, transport and catabolism	ABC-2 type transporter;; ABC transporter	ABC transporter G family member 2 OS=Arabidopsis thaliana OX=3702 GN=ABCG2 PE=2 SV=1	ABC transporter family protein {ECO:0000313|EMBL:EEE98427.2} OS=Populus trichocarpa (Western balsam poplar) PE=3 SV=2	ABC_tran domain-containing protein/ABC2_membrane domain-containing protein [Cephalotus follicularis]	PREDICTED: Elaeis guineensis ABC transporter G family member 1-like (LOC105036279), mRNA	GO:0044425//membrane part;GO:0016021//integral component of membrane;GO:0031224//intrinsic component of membrane;GO:0016020//membrane;GO:0035639//purine ribonucleoside triphosphate binding;GO:0016887//ATPase activity;GO:0016787//hydrolase activity;GO:0043168//anion binding;GO:0005524//ATP binding;GO:0016818//hydrolase activity, acting on acid anhydrides, in phosphorus-containing anhydrides;GO:190…	K05681//ATP-binding cassette, subfamily G (WHITE), member 2+ko02010//ABC transporters	ABC-2 type transporter family protein (best arabidopsis hit)	XP_023887121.1|4.9e-233|ABC transporter G family member 20-like [Quercus suber]
qClu-1-3	Ft1	7028199	7031272	-	FtPinG0002489100.01	[M]	Cell wall/membrane/envelope biogenesis	--	K20870|0|rcu:8275480|K20870 putative beta-1,4-xylosyltransferase IRX10 [EC:2.4.2.-] | (RefSeq) probable beta-1,4-xylosyltransferase IRX10L	[GMW]	--	Exostosin family;; Exostosin family	Probable beta-1,4-xylosyltransferase IRX10L OS=Arabidopsis thaliana OX=3702 GN=IRX10L PE=2 SV=1	Catalytic, putative {ECO:0000313|EMBL:EEF51681.1} OS=Ricinus communis (Castor bean) PE=4 SV=1	PREDICTED: probable beta-1,4-xylosyltransferase IRX10L [Ricinus communis]	PREDICTED: Vitis vinifera probable beta-1,4-xylosyltransferase IRX10L (LOC100242415), transcript variant X2, mRNA	GO:0044249//cellular biosynthetic process;GO:0044237//cellular metabolic process;GO:0009100//glycoprotein metabolic process;GO:0071704//organic substance metabolic process;GO:0044238//primary metabolic process;GO:1901564//organonitrogen compound metabolic process;GO:0044260//cellular macromolecule metabolic process;GO:0006486//protein glycosylation;GO:0006807//nitrogen compound metabolic process;…	K20870//putative beta-1,4-xylosyltransferase IRX10 [EC:2.4.2.-]		XP_002511079.1|2.6e-230|probable beta-1,4-xylosyltransferase IRX10L [Ricinus communis]
qClu-1-3	Ft1	7032589	7036768	-	FtPinG0002488900.01	[R]	General function prediction only	Molecular Function: nucleotide binding (GO:0000166);; Cellular Component: heterotrimeric G-protein complex (GO:0005834);; Biological Process: multicellular organism development (GO:0007275);;	K17890|0|bvg:104908561|K17890 autophagy-related protein 16-1 | (RefSeq) protein tipD	[R]	General function prediction only	WD domain, G-beta repeat;; Anaphase-promoting complex subunit 4 WD40 domain;; Eukaryotic translation initiation factor eIF2A;; Nucleoporin Nup120/160;; WD domain, G-beta repeat;; Anaphase-promoting complex subunit 4 WD40 domain;; Eukaryotic translation initiation factor eIF2A;; Nucleoporin Nup120/160	Autophagy-related protein 16 OS=Arabidopsis thaliana OX=3702 GN=ATG16 PE=2 SV=1	Uncharacterized protein {ECO:0000313|EMBL:KDP30999.1} OS=Jatropha curcas (Barbados nut) PE=4 SV=1	autophagy-related protein 16 isoform X2 [Spinacia oleracea]	--		K17890//autophagy-related protein 16-1+ko04136//Autophagy - other;K17890//autophagy-related protein 16-1+ko04136//Autophagy - other		XP_021720201.1|6.4e-237|autophagy-related protein 16-like [Chenopodium quinoa]
qClu-1-3	Ft1	7038187	7040423	-	FtPinG0002488700.01	--	--	Molecular Function: cytochrome-c oxidase activity (GO:0004129);; Cellular Component: mitochondrial respiratory chain (GO:0005746);; Molecular Function: electron carrier activity (GO:0009055);;	--	--	--	Cytochrome c oxidase subunit VII	--	Uncharacterized protein {ECO:0000313|EnsemblPlants:GLYMA12G30750.1} OS=Glycine max (Soybean) PE=4 SV=1	PREDICTED: uncharacterized protein LOC100800807 isoform X1 [Glycine max]	--	GO:0044425//membrane part;GO:0016020//membrane;GO:0031224//intrinsic component of membrane;GO:0016021//integral component of membrane;			XP_006592740.1|7.7e-26|uncharacterized protein LOC100800807 isoform X1 [Glycine max]
qClu-1-3	Ft1	7047166	7048645	-	FtPinG0002488500.01	--	--	--	K10666|2.57905e-38|pxb:103954917|K10666 E3 ubiquitin-protein ligase RNF5 [EC:2.3.2.27] | (RefSeq) uncharacterized LOC103954917	[O]	Posttranslational modification, protein turnover, chaperones	--	E3 ubiquitin-protein ligase RMA2 OS=Arabidopsis thaliana OX=3702 GN=RMA2 PE=1 SV=1	Putative uncharacterized protein {ECO:0000313|EMBL:CCB56689.1} OS=Vitis vinifera (Grape) PE=4 SV=1	PREDICTED: uncharacterized protein LOC103954917 [Pyrus x bretschneideri]	--	GO:0009056//catabolic process;GO:0033554//cellular response to stress;GO:0019941//modification-dependent protein catabolic process;GO:0006950//response to stress;GO:0035967//cellular response to topologically incorrect protein;GO:1901698//response to nitrogen compound;GO:0044265//cellular macromolecule catabolic process;GO:0051788//response to misfolded protein;GO:0070887//cellular response to ch…	K10666//E3 ubiquitin-protein ligase RNF5 [EC:2.3.2.27]+ko04141//Protein processing in endoplasmic reticulum		XP_022015265.1|6.4e-38|uncharacterized protein LOC110914965 [Helianthus annuus]
qClu-1-3	Ft1	7050160	7051679	-	FtPinG0002488300.01	--	--	--	--	[R]	General function prediction only	PPR repeat;; PPR repeat family;; DYW family of nucleic acid deaminases;; PPR repeat;; Pentatricopeptide repeat domain;; PPR repeat;; PPR repeat;; PPR repeat family	Pentatricopeptide repeat-containing protein At3g62890 OS=Arabidopsis thaliana OX=3702 GN=PCMP-H82 PE=2 SV=1	Putative uncharacterized protein {ECO:0000313|EMBL:CCB59970.1} OS=Vitis vinifera (Grape) PE=4 SV=1	PREDICTED: pentatricopeptide repeat-containing protein At3g62890 [Nelumbo nucifera]	Theobroma cacao Pentatricopeptide repeat (PPR) superfamily protein isoform 1 (TCM_004662) mRNA, complete cds	GO:0008270//zinc ion binding;GO:0005488//binding;GO:0043169//cation binding;GO:0046914//transition metal ion binding;GO:0043167//ion binding;GO:0046872//metal ion binding;	K03452//magnesium/proton exchanger	pleiotropic drug resistance 12 (best arabidopsis hit)	XP_019053570.1|5.7e-96|PREDICTED: pentatricopeptide repeat-containing protein At3g62890 [Nelumbo nucifera]
qClu-1-3	Ft1	7053041	7055708	+	FtPinG0002488200.01	[T]	Signal transduction mechanisms	Molecular Function: acid phosphatase activity (GO:0003993);;	--	[G]	Carbohydrate transport and metabolism	Calcineurin-like phosphoesterase;; Purple acid Phosphatase, N-terminal domain;; Iron/zinc purple acid phosphatase-like protein C	Purple acid phosphatase 22 OS=Arabidopsis thaliana OX=3702 GN=PAP22 PE=2 SV=1	Purple acid phosphatase {ECO:0000256|RuleBase:RU361203} OS=Jatropha curcas (Barbados nut) PE=3 SV=1	PREDICTED: purple acid phosphatase 22-like [Ipomoea nil]	Hordeum vulgare subsp. vulgare mRNA for predicted protein, complete cds, clone: NIASHv1126B11	GO:0016787//hydrolase activity;GO:0016788//hydrolase activity, acting on ester bonds;GO:0003824//catalytic activity;GO:0043169//cation binding;GO:0005488//binding;GO:0016791//phosphatase activity;GO:0046872//metal ion binding;GO:0003993//acid phosphatase activity;GO:0042578//phosphoric ester hydrolase activity;GO:0043167//ion binding;	K22390//acid phosphatase type 7;K22390//acid phosphatase type 7		XP_019153092.1|4.7e-177|PREDICTED: purple acid phosphatase 22-like [Ipomoea nil]
qClu-1-3	Ft1	7061896	7062811	-	FtPinG0002487900.01	--	--	Molecular Function: binding (GO:0005488);;	--	[R]	General function prediction only	AN1-like Zinc finger;; A20-like zinc finger;; AN1-like Zinc finger;; A20-like zinc finger	Zinc finger A20 and AN1 domain-containing stress-associated protein 4 OS=Arabidopsis thaliana OX=3702 GN=SAP4 PE=1 SV=1	Zinc finger A20 and AN1 domain-containing stress-associated protein {ECO:0000313|EMBL:AHB08885.1} OS=Suaeda glauca PE=2 SV=1	zinc finger A20 and AN1 domain-containing stress-associated protein 4-like [Chenopodium quinoa]	PREDICTED: Malus x domestica zinc finger A20 and AN1 domain-containing stress-associated protein 3-like (LOC103410812), mRNA	GO:0097159//organic cyclic compound binding;GO:0043169//cation binding;GO:0046872//metal ion binding;GO:0046914//transition metal ion binding;GO:0003677//DNA binding;GO:0008270//zinc ion binding;GO:0043167//ion binding;GO:0003676//nucleic acid binding;GO:0005488//binding;GO:1901363//heterocyclic compound binding;			XP_021764755.1|7.9e-52|zinc finger A20 and AN1 domain-containing stress-associated protein 4-like [Chenopodium quinoa]
qClu-1-3	Ft1	7077265	7079195	+	FtPinG0002487800.01	[G]	Carbohydrate transport and metabolism	--	K01623|0|sind:105179538|K01623 fructose-bisphosphate aldolase, class I [EC:4.1.2.13] | (RefSeq) fructose-bisphosphate aldolase cytoplasmic isozyme-like	[G]	Carbohydrate transport and metabolism	Fructose-bisphosphate aldolase class-I	Fructose-bisphosphate aldolase, cytoplasmic isozyme OS=Spinacia oleracea OX=3562 PE=2 SV=1	Fructose-bisphosphate aldolase {ECO:0000256|RuleBase:RU003994} OS=Erythranthe guttata (Yellow monkey flower) PE=3 SV=1	fructose-bisphosphate aldolase 3, cytoplasmic [Sesamum indicum]	PREDICTED: Malus x domestica fructose-bisphosphate aldolase cytoplasmic isozyme-like (LOC103449399), mRNA	GO:0042866//pyruvate biosynthetic process;GO:0016310//phosphorylation;GO:0009206//purine ribonucleoside triphosphate biosynthetic process;GO:1901362//organic cyclic compound biosynthetic process;GO:0009108//coenzyme biosynthetic process;GO:0006733//oxidoreduction coenzyme metabolic process;GO:0044238//primary metabolic process;GO:0019637//organophosphate metabolic process;GO:0009142//nucleoside t…	K01623//fructose-bisphosphate aldolase, class I [EC:4.1.2.13]+ko00010//Glycolysis / Gluconeogenesis+ko00030//Pentose phosphate pathway+ko01230//Biosynthesis of amino acids+ko01100//Metabolic pathways+ko00051//Fructose and mannose metabolism+ko01110//Biosynthesis of secondary metabolites+ko00710//Carbon fixation in photosynthetic organisms+ko01200//Carbon metabolism		XP_011101492.1|2.5e-176|fructose-bisphosphate aldolase 3, cytoplasmic [Sesamum indicum]
qClu-1-3	Ft1	7085744	7087556	-	FtPinG0002487500.01	--	--	--	--	[K]	Transcription	Myb/SANT-like DNA-binding domain	Trihelix transcription factor PTL OS=Arabidopsis thaliana OX=3702 GN=PTL PE=2 SV=1	Putative uncharacterized protein {ECO:0000313|EMBL:CCB55404.1} OS=Vitis vinifera (Grape) PE=4 SV=1	PREDICTED: trihelix transcription factor PTL [Vitis vinifera]	PREDICTED: Tarenaya hassleriana trihelix transcription factor PTL (LOC104816368), mRNA		K01051//pectinesterase [EC:3.1.1.11]+ko00040//Pentose and glucuronate interconversions+ko01100//Metabolic pathways		CAN71904.1|1.6e-96|hypothetical protein VITISV_035582 [Vitis vinifera]	Trihelix
qClu-1-3	Ft1	7096685	7099315	-	FtPinG0002487100.01	[P]	Inorganic ion transport and metabolism	Biological Process: response to aluminum ion (GO:0010044);;	K02069|7.38516e-157|sind:105161425|K02069 putative ABC transport system permease protein | (RefSeq) protein ALUMINUM SENSITIVE 3	--	--	Uncharacterised protein family (UPF0014)	Protein ALUMINUM SENSITIVE 3 OS=Arabidopsis thaliana OX=3702 GN=ALS3 PE=1 SV=1	Aluminum sensitive 3 {ECO:0000313|EMBL:EOY07665.1} OS=Theobroma cacao (Cacao) PE=4 SV=1	protein ALUMINUM SENSITIVE 3 [Herrania umbratica]	Fagopyrum esculentum ABC transporter-like protein (ALS) mRNA, partial cds	GO:0042221//response to chemical;GO:0050896//response to stimulus;GO:0010038//response to metal ion;GO:0010035//response to inorganic substance;GO:0012506//vesicle membrane;GO:0031224//intrinsic component of membrane;GO:0043227//membrane-bounded organelle;GO:0031090//organelle membrane;GO:0044425//membrane part;GO:0043226//organelle;GO:0044422//organelle part;GO:0031982//vesicle;GO:0016020//membr…	K02069//putative ABC transport system permease protein		AYK27447.1|3.5e-141|STAR2 [Fagopyrum esculentum]
qClu-1-3	Ft1	7098572	7098956	-	FtPinG0002487300.01	\	\	\	\	\	\	\	\	\	\	\
qClu-1-3	Ft1	7104429	7107251	+	FtPinG0002486800.01	--	--	--	--	--	--	--	--	Putative uncharacterized protein {ECO:0000313|EMBL:CBI32644.3} OS=Vitis vinifera (Grape) PE=4 SV=1	PREDICTED: uncharacterized protein LOC108985285 [Juglans regia]	--				XP_018813065.1|2.9e-56|PREDICTED: uncharacterized protein LOC108985285 [Juglans regia]
qClu-1-3	Ft1	7113565	7115924	-	FtPinG0002486100.01	--	--	--	K18732|4.5662e-37|gra:105767335|K18732 SAP domain-containing ribonucleoprotein | (RefSeq) protein MODIFIER OF SNC1 11-like	--	--	--	Protein MODIFIER OF SNC1 11 OS=Arabidopsis thaliana OX=3702 GN=MOS11 PE=1 SV=1	Uncharacterized protein isoform 1 {ECO:0000313|EMBL:EOY07678.1} OS=Theobroma cacao (Cacao) PE=4 SV=1	PREDICTED: protein MODIFIER OF SNC1 11 [Ipomoea nil]	--		K18732//SAP domain-containing ribonucleoprotein		XP_017619899.1|7.2e-36|PREDICTED: protein MODIFIER OF SNC1 11-like isoform X1 [Gossypium arboreum]
qClu-1-3	Ft1	7118797	7125514	+	FtPinG0002485800.01	[P]	Inorganic ion transport and metabolism	--	--	--	--	Integral membrane protein TerC family	Thylakoid membrane protein TERC, chloroplastic OS=Arabidopsis thaliana OX=3702 GN=TERC PE=1 SV=1	Uncharacterized protein {ECO:0000313|EMBL:EMJ06567.1} OS=Prunus persica (Peach) PE=4 SV=1	PREDICTED: thylakoid membrane protein TERC, chloroplastic isoform X2 [Pyrus x bretschneideri]	PREDICTED: Prunus mume uncharacterized LOC103340346 (LOC103340346), transcript variant X1, mRNA	GO:0016020//membrane;GO:0016021//integral component of membrane;GO:0044425//membrane part;GO:0031224//intrinsic component of membrane;			XP_024188629.1|2.3e-138|thylakoid membrane protein TERC, chloroplastic isoform X1 [Rosa chinensis]
qClu-1-3	Ft1	7129501	7129891	+	FtPinG0002485600.01	\	\	\	\	\	\	\	\	\	\	\
qClu-1-3	Ft1	7137748	7145645	+	FtPinG0002485400.01	--	--	--	K19951|0|sot:102579749|K19951 TBC1 domain family member 8/9 | (RefSeq) TBC1 domain family member 8B-like	[U]	Intracellular trafficking, secretion, and vesicular transport	Rab-GTPase-TBC domain	--	Coffea canephora DH200=94 genomic scaffold, scaffold_22 {ECO:0000313|EMBL:CDP06687.1} OS=Coffea canephora (Robusta coffee) PE=4 SV=1	PREDICTED: TBC1 domain family member 8B-like isoform X1 [Juglans regia]	PREDICTED: Populus euphratica TBC1 domain family member 8B-like (LOC105111401), transcript variant X3, mRNA		K19951//TBC1 domain family member 8/9		XP_006367270.2|2.0e-231|PREDICTED: TBC1 domain family member 8B-like [Solanum tuberosum]
qClu-1-3	Ft1	7146333	7147271	+	FtPinG0002485200.01	[O]	Posttranslational modification, protein turnover, chaperones	--	--	[OW]	--	Matrixin;; Putative peptidoglycan binding domain;; Matrixin	Metalloendoproteinase 4-MMP OS=Arabidopsis thaliana OX=3702 GN=4MMP PE=1 SV=1	Uncharacterized protein {ECO:0000313|EnsemblPlants:PGSC0003DMT400012283} OS=Solanum tuberosum (Potato) PE=4 SV=1	hypothetical protein LSAT_6X17901 [Lactuca sativa]	--	GO:0044421//extracellular region part;GO:0031012//extracellular matrix;GO:0005576//extracellular region;GO:0008233//peptidase activity;GO:0004222//metalloendopeptidase activity;GO:0008270//zinc ion binding;GO:0004175//endopeptidase activity;GO:0140096//catalytic activity, acting on a protein;GO:0043169//cation binding;GO:0008237//metallopeptidase activity;GO:0005488//binding;GO:0003824//catalytic…	K07999//matrix metalloproteinase-20 (enamelysin) [EC:3.4.24.-]		XP_010264331.1|1.1e-100|PREDICTED: metalloendoproteinase 4-MMP-like [Nelumbo nucifera]
qClu-1-3	Ft1	7150057	7158480	-	FtPinG0002484500.01	[L]	Replication, recombination and repair	--	K10737|0|bvg:104884306|K10737 DNA helicase MCM8 [EC:3.6.4.12] | (RefSeq) probable DNA helicase MCM8	[L]	Replication, recombination and repair	MCM2/3/5 family;; MCM OB domain;; Magnesium chelatase, subunit ChlI;; AAA domain (dynein-related subfamily);; ATPase family associated with various cellular activities (AAA)	Probable DNA helicase MCM8 OS=Arabidopsis thaliana OX=3702 GN=MCM8 PE=2 SV=2	Uncharacterized protein {ECO:0000313|EnsemblPlants:Solyc09g007330.2.1} OS=Solanum lycopersicum (Tomato) PE=3 SV=1	probable DNA helicase MCM8 isoform X1 [Spinacia oleracea]	PREDICTED: Beta vulgaris subsp. vulgaris probable DNA helicase MCM8 (LOC104884306), transcript variant X1, mRNA		K10737//DNA helicase MCM8 [EC:3.6.4.12]		XP_021865142.1|0.0e+00|probable DNA helicase MCM8 isoform X1 [Spinacia oleracea]
qClu-1-3	Ft1	7167496	7169504	+	FtPinG0002484400.01	--	--	--	K10802|1.5804e-09|pmum:103342032|K10802 high mobility group protein B1 | (RefSeq) high mobility group B protein 1-like	[R]	General function prediction only	HMG (high mobility group) box;; HMG-box domain	High mobility group B protein 2 OS=Arabidopsis thaliana OX=3702 GN=HMGB2 PE=1 SV=1	Uncharacterized protein {ECO:0000313|EMBL:EXC23661.1} OS=Morus notabilis PE=4 SV=1	PREDICTED: high mobility group B protein 1-like isoform X3 [Prunus mume]	Ricinus communis DNA-binding protein MNB1B, putative, mRNA	GO:0043229//intracellular organelle;GO:0044424//intracellular part;GO:0044464//cell part;GO:0005622//intracellular;GO:0043226//organelle;GO:0043231//intracellular membrane-bounded organelle;GO:0005623//cell;GO:0005634//nucleus;GO:0043227//membrane-bounded organelle;GO:0097159//organic cyclic compound binding;GO:0003677//DNA binding;GO:0003676//nucleic acid binding;GO:0005488//binding;GO:1901363//…	K10802//high mobility group protein B1+ko03410//Base excision repair;K10802//high mobility group protein B1+ko03410//Base excision repair;K10802//high mobility group protein B1+ko03410//Base excision repair		RDX63890.1|5.5e-63|High mobility group B protein 1 [Mucuna pruriens]
qClu-1-3	Ft1	7170131	7172341	-	FtPinG0002484100.01	--	--	Biological Process: maltose metabolic process (GO:0000023);; Molecular Function: mRNA binding (GO:0003729);; Biological Process: mRNA processing (GO:0006397);; Cellular Component: chloroplast stroma (GO:0009570);; Biological Process: starch biosynthetic process (GO:0019252);;	--	[R]	General function prediction only	PPR repeat family;; PPR repeat;; PPR repeat;; Pentatricopeptide repeat domain;; Pentacotripeptide-repeat region of PRORP	Pentatricopeptide repeat-containing protein At3g09650, chloroplastic OS=Arabidopsis thaliana OX=3702 GN=HCF152 PE=2 SV=1	Putative uncharacterized protein {ECO:0000313|EMBL:CCB56997.1} OS=Vitis vinifera (Grape) PE=4 SV=1	pentatricopeptide repeat-containing protein At3g09650, chloroplastic-like [Chenopodium quinoa]	PREDICTED: Pyrus x bretschneideri pentatricopeptide repeat-containing protein At3g09650, chloroplastic (LOC103948838), mRNA	GO:0009987//cellular process;GO:0006139//nucleobase-containing compound metabolic process;GO:1901360//organic cyclic compound metabolic process;GO:0006807//nitrogen compound metabolic process;GO:0016070//RNA metabolic process;GO:0006725//cellular aromatic compound metabolic process;GO:0090304//nucleic acid metabolic process;GO:0010467//gene expression;GO:0016071//mRNA metabolic process;GO:0006397…	K17964//leucine-rich PPR motif-containing protein, mitochondrial		XP_021730628.1|5.7e-286|pentatricopeptide repeat-containing protein At3g09650, chloroplastic-like [Chenopodium quinoa]
qClu-1-3	Ft1	7174175	7180782	-	FtPinG0002483700.01	[I]	Lipid transport and metabolism	Molecular Function: acyl-CoA dehydrogenase activity (GO:0003995);; Molecular Function: acyl-CoA oxidase activity (GO:0003997);; Cellular Component: peroxisome (GO:0005777);; Biological Process: protein targeting to vacuole (GO:0006623);; Biological Process: fatty acid beta-oxidation (GO:0006635);; Biological Process: Golgi organization (GO:0007030);; Biological Process: vacuole organization (GO:0…	K00232|0|rcu:8286340|K00232 acyl-CoA oxidase [EC:1.3.3.6] | (RefSeq) acyl-coenzyme A oxidase 4, peroxisomal	[E]	Amino acid transport and metabolism	Acyl-CoA dehydrogenase, C-terminal domain;; Acyl-CoA dehydrogenase, N-terminal domain;; Acyl-CoA dehydrogenase, middle domain	Acyl-coenzyme A oxidase 4, peroxisomal OS=Arabidopsis thaliana OX=3702 GN=ACX4 PE=1 SV=1	Acyl-CoA dehydrogenase, putative {ECO:0000313|EMBL:EEF30275.1} OS=Ricinus communis (Castor bean) PE=3 SV=1	PREDICTED: acyl-coenzyme A oxidase 4, peroxisomal [Ricinus communis]	PREDICTED: Fragaria vesca subsp. vesca acyl-coenzyme A oxidase 4, peroxisomal-like (LOC101307900), mRNA	GO:0050662//coenzyme binding;GO:0003824//catalytic activity;GO:0043168//anion binding;GO:0005488//binding;GO:0000166//nucleotide binding;GO:0016627//oxidoreductase activity, acting on the CH-CH group of donors;GO:1901265//nucleoside phosphate binding;GO:0016491//oxidoreductase activity;GO:0003997//acyl-CoA oxidase activity;GO:0050660//flavin adenine dinucleotide binding;GO:0016634//oxidoreductase…	K00232//acyl-CoA oxidase [EC:1.3.3.6]+ko04146//Peroxisome+ko00592//alpha-Linolenic acid metabolism+ko01100//Metabolic pathways+ko01110//Biosynthesis of secondary metabolites+ko01212//Fatty acid metabolism+ko01040//Biosynthesis of unsaturated fatty acids+ko00071//Fatty acid degradation		KDO56680.1|4.5e-219|hypothetical protein CISIN_1g013626mg [Citrus sinensis]
qClu-1-3	Ft1	7194480	7200135	+	FtPinG0002483600.01	[M]	Cell wall/membrane/envelope biogenesis	Molecular Function: calmodulin-dependent protein kinase activity (GO:0004683);; Molecular Function: calcium ion binding (GO:0005509);; Molecular Function: ATP binding (GO:0005524);; Biological Process: protein autophosphorylation (GO:0046777);;	K13412|0|gra:105779794|K13412 calcium-dependent protein kinase [EC:2.7.11.1] | (RefSeq) calcium-dependent protein kinase 13	[T]	Signal transduction mechanisms	Protein kinase domain;; EF hand;; EF-hand domain;; Protein tyrosine kinase;; EF hand;; EF-hand domain pair;; EF-hand domain pair;; Secreted protein acidic and rich in cysteine Ca binding region;; Cytoskeletal-regulatory complex EF hand;; Protein kinase domain;; Protein tyrosine kinase;; Lipopolysaccharide kinase (Kdo/WaaP) family	Calcium-dependent protein kinase 13 OS=Arabidopsis thaliana OX=3702 GN=CPK13 PE=1 SV=2	Calcium-dependent protein kinase 13 isoform 2 {ECO:0000313|EMBL:EOY07185.1} OS=Theobroma cacao (Cacao) PE=4 SV=1	calcium-dependent protein kinase 13 [Manihot esculenta]	PREDICTED: Brassica rapa calcium-dependent protein kinase 13 (LOC103863514), mRNA	GO:0032555//purine ribonucleotide binding;GO:0043168//anion binding;GO:0097159//organic cyclic compound binding;GO:0035639//purine ribonucleoside triphosphate binding;GO:0005488//binding;GO:0032553//ribonucleotide binding;GO:0036094//small molecule binding;GO:0016301//kinase activity;GO:0046872//metal ion binding;GO:1901363//heterocyclic compound binding;GO:0003824//catalytic activity;GO:0017076/…	K13412//calcium-dependent protein kinase [EC:2.7.11.1]+ko04626//Plant-pathogen interaction		XP_006429404.1|3.5e-270|calcium-dependent protein kinase 13 [Citrus clementina]
qClu-1-3	Ft1	7200706	7203476	-	FtPinG0002483300.01	--	--	Biological Process: regulation of transcription, DNA-templated (GO:0006355);; Molecular Function: zinc ion binding (GO:0008270);; Molecular Function: histone binding (GO:0042393);;	--	[R]	General function prediction only	Alfin;; PHD-finger	PHD finger protein ALFIN-LIKE 1 OS=Arabidopsis thaliana OX=3702 GN=AL1 PE=1 SV=1	Uncharacterized protein {ECO:0000313|EnsemblPlants:PGSC0003DMT400059399} OS=Solanum tuberosum (Potato) PE=4 SV=1	PHD finger protein ALFIN-LIKE 1-like [Lactuca sativa]	PREDICTED: Musa acuminata subsp. malaccensis PHD finger protein ALFIN-LIKE 8-like (LOC103989356), mRNA	GO:0031326//regulation of cellular biosynthetic process;GO:0060255//regulation of macromolecule metabolic process;GO:0019222//regulation of metabolic process;GO:0031323//regulation of cellular metabolic process;GO:0050794//regulation of cellular process;GO:1903506//regulation of nucleic acid-templated transcription;GO:0006355//regulation of transcription, DNA-templated;GO:0009889//regulation of b…	K06889//uncharacterized protein;K00521//ferric-chelate reductase [EC:1.16.1.7]		XP_010676746.1|8.5e-122|PREDICTED: PHD finger protein ALFIN-LIKE 1 [Beta vulgaris subsp. vulgaris]	Alfin-like
qClu-1-3	Ft1	7205630	7207481	+	FtPinG0002483200.01	[J]	Translation, ribosomal structure and biogenesis	Molecular Function: structural constituent of ribosome (GO:0003735);; Cellular Component: cell wall (GO:0005618);; Cellular Component: nucleolus (GO:0005730);; Cellular Component: vacuole (GO:0005773);; Cellular Component: plasma membrane (GO:0005886);; Biological Process: translation (GO:0006412);; Cellular Component: chloroplast (GO:0009507);; Cellular Component: cytosolic large ribosomal subun…	K02930|0|cit:102619515|K02930 large subunit ribosomal protein L4e | (RefSeq) 60S ribosomal protein L4-like	[A]	RNA processing and modification	Ribosomal protein L4/L1 family;; 60S ribosomal protein L4 C-terminal domain;; Phage polarity suppression protein (Psu);; 60S ribosomal protein L4 C-terminal domain;; Ribosomal protein L4/L1 family;; Ribosomal protein L4/L1 family	60S ribosomal protein L4-1 OS=Arabidopsis thaliana OX=3702 GN=RPL4A PE=1 SV=1	Putative uncharacterized protein {ECO:0000313|EMBL:CCB57001.1} OS=Vitis vinifera (Grape) PE=4 SV=1	PREDICTED: 60S ribosomal protein L4-like [Citrus sinensis]	PREDICTED: Camelina sativa 60S ribosomal protein L4-1-like (LOC104764659), mRNA	GO:0044249//cellular biosynthetic process;GO:0071704//organic substance metabolic process;GO:0043043//peptide biosynthetic process;GO:0008152//metabolic process;GO:1901576//organic substance biosynthetic process;GO:0044271//cellular nitrogen compound biosynthetic process;GO:0043170//macromolecule metabolic process;GO:1901566//organonitrogen compound biosynthetic process;GO:1901564//organonitrogen…	K02930//large subunit ribosomal protein L4e+ko03010//Ribosome;K02930//large subunit ribosomal protein L4e+ko03010//Ribosome		XP_008242143.1|8.7e-199|PREDICTED: 60S ribosomal protein L4 [Prunus mume]
qClu-1-3	Ft1	7207652	7208010	+	FtPinG0002483000.01	\	\	\	\	\	\	\	\	\	\	\
qClu-1-3	Ft1	7214076	7215752	-	FtPinG0002482700.01	[P]	Inorganic ion transport and metabolism	Molecular Function: peroxidase activity (GO:0004601);; Biological Process: response to oxidative stress (GO:0006979);; Molecular Function: heme binding (GO:0020037);; Biological Process: oxidation-reduction process (GO:0055114);;	K00434|1.04205e-156|cit:102622372|K00434 L-ascorbate peroxidase [EC:1.11.1.11] | (RefSeq) L-ascorbate peroxidase 2, cytosolic	--	--	Peroxidase	L-ascorbate peroxidase 2, cytosolic OS=Arabidopsis thaliana OX=3702 GN=APX2 PE=2 SV=3	Uncharacterized protein {ECO:0000313|EMBL:ESR42127.1} OS=Citrus clementina PE=3 SV=1	L-ascorbate peroxidase 2, cytosolic [Citrus clementina]	PREDICTED: Populus euphratica L-ascorbate peroxidase 2, cytosolic (LOC105142465), mRNA	GO:0006950//response to stress;GO:0051186//cofactor metabolic process;GO:0009056//catabolic process;GO:0042744//hydrogen peroxide catabolic process;GO:1901700//response to oxygen-containing compound;GO:0072593//reactive oxygen species metabolic process;GO:0044237//cellular metabolic process;GO:0070887//cellular response to chemical stimulus;GO:0044248//cellular catabolic process;GO:0000302//respo…	K00434//L-ascorbate peroxidase [EC:1.11.1.11]+ko00053//Ascorbate and aldarate metabolism+ko00480//Glutathione metabolism;K00434//L-ascorbate peroxidase [EC:1.11.1.11]+ko00053//Ascorbate and aldarate metabolism+ko00480//Glutathione metabolism		XP_007027230.1|7.1e-134|PREDICTED: L-ascorbate peroxidase 2, cytosolic isoform X1 [Theobroma cacao]
qClu-1-3	Ft1	7222022	7235642	-	FtPinG0002482100.01	--	--	--	--	[YU]	--	Importin-beta N-terminal domain;; Exportin 1-like protein	Importin beta-like SAD2 homolog OS=Arabidopsis thaliana OX=3702 GN=At3g59020 PE=1 SV=1	Uncharacterized protein {ECO:0000313|EMBL:KDP22865.1} OS=Jatropha curcas (Barbados nut) PE=4 SV=1	importin-11 isoform X1 [Spinacia oleracea]	Ricinus communis importin, putative, mRNA	GO:0046907//intracellular transport;GO:0006810//transport;GO:0051179//localization;GO:0070727//cellular macromolecule localization;GO:0051649//establishment of localization in cell;GO:0008104//protein localization;GO:0015833//peptide transport;GO:0071702//organic substance transport;GO:0006886//intracellular protein transport;GO:0042886//amide transport;GO:0051234//establishment of localization;G…	K17301//coatomer subunit beta;K00083//cinnamyl-alcohol dehydrogenase [EC:1.1.1.195]+ko01100//Metabolic pathways+ko01110//Biosynthesis of secondary metabolites+ko00940//Phenylpropanoid biosynthesis;K20224//importin-9;K17301//coatomer subunit beta;K00083//cinnamyl-alcohol dehydrogenase [EC:1.1.1.195]+ko01100//Metabolic pathways+ko01110//Biosynthesis of secondary metabolites+ko00940//Phenylpropanoid…		XP_021855547.1|0.0e+00|importin-11 isoform X1 [Spinacia oleracea]
qClu-1-3	Ft1	7241507	7244579	-	FtPinG0002481900.01	[E]	Amino acid transport and metabolism	Biological Process: transition metal ion transport (GO:0000041);; Molecular Function: glutamate decarboxylase activity (GO:0004351);; Molecular Function: calmodulin binding (GO:0005516);; Cellular Component: cytosol (GO:0005829);; Biological Process: glutamate metabolic process (GO:0006536);; Biological Process: response to nitrate (GO:0010167);; Biological Process: regulation of anion channel ac…	K01580|0|bvg:104901386|K01580 glutamate decarboxylase [EC:4.1.1.15] | (RefSeq) glutamate decarboxylase-like	[E]	Amino acid transport and metabolism	Pyridoxal-dependent decarboxylase conserved domain;; Pyridoxal-dependent decarboxylase conserved domain	Glutamate decarboxylase 1 OS=Arabidopsis thaliana OX=3702 GN=GAD1 PE=1 SV=2	Glutamate decarboxylase {ECO:0000256|RuleBase:RU361171} OS=Zea mays (Maize) PE=2 SV=1	hypothetical protein PAHAL_F01748 [Panicum hallii]	Ricinus communis glutamate decarboxylase, putative, mRNA	GO:0009987//cellular process;GO:0043436//oxoacid metabolic process;GO:0071704//organic substance metabolic process;GO:0043648//dicarboxylic acid metabolic process;GO:1901605//alpha-amino acid metabolic process;GO:0006536//glutamate metabolic process;GO:0044238//primary metabolic process;GO:1901564//organonitrogen compound metabolic process;GO:0044281//small molecule metabolic process;GO:0044237//…	K01580//glutamate decarboxylase [EC:4.1.1.15]+ko00410//beta-Alanine metabolism+ko00250//Alanine, aspartate and glutamate metabolism+ko00430//Taurine and hypotaurine metabolism+ko01100//Metabolic pathways+ko00650//Butanoate metabolism+ko01110//Biosynthesis of secondary metabolites;K01580//glutamate decarboxylase [EC:4.1.1.15]+ko00410//beta-Alanine metabolism+ko00250//Alanine, aspartate and glutama…		XP_010687254.1|1.3e-237|PREDICTED: glutamate decarboxylase [Beta vulgaris subsp. vulgaris]
qClu-1-3	Ft1	7245665	7251215	-	FtPinG0002481700.01	[R]	General function prediction only	--	K10863|0|cit:102619121|K10863 aprataxin [EC:3.-.-.-] | (RefSeq) transcription factor bHLH140	[L]	Replication, recombination and repair	Scavenger mRNA decapping enzyme C-term binding;; HIT domain;; AAA domain;; Macro domain;; C2HE / C2H2 / C2HC zinc-binding finger;; C2HE / C2H2 / C2HC zinc-binding finger;; Scavenger mRNA decapping enzyme C-term binding	Transcription factor bHLH140 OS=Arabidopsis thaliana OX=3702 GN=BHLH140 PE=3 SV=1	Uncharacterized protein {ECO:0000313|EMBL:KDO56721.1} OS=Citrus sinensis (Sweet orange) PE=4 SV=1	transcription factor bHLH140 [Spinacia oleracea]	PREDICTED: Beta vulgaris subsp. vulgaris transcription factor bHLH140 (LOC104892527), mRNA	GO:0003824//catalytic activity;	K10863//aprataxin [EC:3.1.11.7 3.1.11.8 3.1.12.2]		XP_021852103.1|6.4e-270|transcription factor bHLH140 [Spinacia oleracea]
qClu-1-3	Ft1	7252063	7253331	+	FtPinG0002481600.01	[R]	General function prediction only	Molecular Function: phosphatidylethanolamine binding (GO:0008429);; Biological Process: seed dormancy process (GO:0010162);; Biological Process: myo-inositol hexakisphosphate biosynthetic process (GO:0010264);; Biological Process: positive regulation of transcription, DNA-templated (GO:0045893);;	K06910|1.24525e-78|vvi:100265996|K06910 uncharacterized protein | (RefSeq) UPF0098 protein CPn_0877/CP_0992/CPj0877/CpB0906	--	--	Phosphatidylethanolamine-binding protein	--	Putative uncharacterized protein {ECO:0000313|EMBL:CBI18141.3} OS=Vitis vinifera (Grape) PE=4 SV=1	uncharacterized protein LOC112031465 [Quercus suber]	--		K06910//uncharacterized protein		XP_023919929.1|1.9e-69|uncharacterized protein LOC112031465 [Quercus suber]
qClu-1-3	Ft1	7254246	7260041	-	FtPinG0002481300.01	[O]	Posttranslational modification, protein turnover, chaperones	Molecular Function: ATP binding (GO:0005524);; Biological Process: cellular protein modification process (GO:0006464);; Molecular Function: small protein activating enzyme activity (GO:0008641);; Molecular Function: ligase activity (GO:0016874);;	K03178|0|cit:102624699|K03178 ubiquitin-activating enzyme E1 [EC:6.2.1.45] | (RefSeq) ubiquitin-activating enzyme E1 1-like	[O]	Posttranslational modification, protein turnover, chaperones	ThiF family;; Ubiquitin-activating enzyme active site;; Ubiquitin-activating enzyme E1 FCCH domain;; Ubiquitin-activating enzyme E1 four-helix bundle;; Ubiquitin fold domain	Ubiquitin-activating enzyme E1 1 OS=Arabidopsis thaliana OX=3702 GN=UBA1 PE=1 SV=1	Ubiquitin activating enzyme E1 {ECO:0000313|EMBL:AEK86562.1} OS=Camellia sinensis (Tea) PE=2 SV=1	PREDICTED: ubiquitin-activating enzyme E1 1-like [Ziziphus jujuba]	PREDICTED: Beta vulgaris subsp. vulgaris ubiquitin-activating enzyme E1 1-like (LOC104892537), mRNA	GO:0043170//macromolecule metabolic process;GO:0006464//cellular protein modification process;GO:0071704//organic substance metabolic process;GO:0044260//cellular macromolecule metabolic process;GO:0019538//protein metabolic process;GO:1901564//organonitrogen compound metabolic process;GO:0006807//nitrogen compound metabolic process;GO:0044238//primary metabolic process;GO:0044237//cellular metab…	K03178//ubiquitin-activating enzyme E1 [EC:6.2.1.45]+ko04120//Ubiquitin mediated proteolysis		XP_015897430.1|0.0e+00|ubiquitin-activating enzyme E1 1-like [Ziziphus jujuba]
qClu-1-3	Ft1	7264065	7266747	+	FtPinG0002481200.01	[IR]	--	--	--	--	--	GDSL-like Lipase/Acylhydrolase	GDSL esterase/lipase At5g03610 OS=Arabidopsis thaliana OX=3702 GN=At5g03610 PE=2 SV=1	Uncharacterized protein {ECO:0000313|EMBL:EYU35463.1} OS=Erythranthe guttata (Yellow monkey flower) PE=4 SV=1	PREDICTED: GDSL esterase/lipase At5g03610-like [Erythranthe guttata]	--	GO:0016787//hydrolase activity;GO:0003824//catalytic activity;GO:0016788//hydrolase activity, acting on ester bonds;	K16280//E3 ubiquitin-protein ligase RGLG [EC:2.3.2.27];K14209//solute carrier family 36 (proton-coupled amino acid transporter);K00679//phospholipid:diacylglycerol acyltransferase [EC:2.3.1.158]+ko01100//Metabolic pathways+ko00561//Glycerolipid metabolism;K01188//beta-glucosidase [EC:3.2.1.21]+ko01100//Metabolic pathways+ko00500//Starch and sucrose metabolism+ko01110//Biosynthesis of secondary me…		XP_012839698.1|2.4e-95|PREDICTED: GDSL esterase/lipase At5g03610-like [Erythranthe guttata]
qClu-1-3	Ft1	7267849	7270438	+	FtPinG0002481000.01	--	--	--	--	--	--	GDSL/SGNH-like Acyl-Esterase family found in Pmr5 and Cas1p;; PMR5 N terminal Domain;; PMR5 N terminal Domain	Protein trichome birefringence-like 34 OS=Arabidopsis thaliana OX=3702 GN=TBL34 PE=2 SV=2	Putative uncharacterized protein {ECO:0000313|EMBL:CBI18111.3} OS=Vitis vinifera (Grape) PE=4 SV=1	protein trichome birefringence-like 34 [Chenopodium quinoa]	PREDICTED: Nelumbo nucifera protein trichome birefringence-like 34 (LOC104597273), mRNA	GO:0044444//cytoplasmic part;GO:0005622//intracellular;GO:0044424//intracellular part;GO:0044425//membrane part;GO:0044464//cell part;GO:0005623//cell;GO:0043227//membrane-bounded organelle;GO:0031224//intrinsic component of membrane;GO:0043231//intracellular membrane-bounded organelle;GO:0005737//cytoplasm;GO:0043229//intracellular organelle;GO:0043226//organelle;GO:0012505//endomembrane system;…			XP_021744827.1|5.8e-150|protein trichome birefringence-like 34 [Chenopodium quinoa]
qClu-1-3	Ft1	7272866	7275410	+	FtPinG0002480600.01	--	--	--	--	--	--	GDSL/SGNH-like Acyl-Esterase family found in Pmr5 and Cas1p;; PMR5 N terminal Domain	Protein trichome birefringence-like 34 OS=Arabidopsis thaliana OX=3702 GN=TBL34 PE=2 SV=2	Uncharacterized protein {ECO:0000313|EMBL:KCW49417.1} OS=Eucalyptus grandis (Flooded gum) PE=4 SV=1	PREDICTED: protein trichome birefringence-like 34 [Eucalyptus grandis]	PREDICTED: Vitis vinifera protein trichome birefringence-like 34 (LOC100261884), mRNA	GO:0016020//membrane;GO:0016021//integral component of membrane;GO:0031224//intrinsic component of membrane;GO:0044425//membrane part;	K22912//5-amino-6-(5-phospho-D-ribitylamino)uracil phosphatase [EC:3.1.3.104]+ko00740//Riboflavin metabolism+ko01100//Metabolic pathways+ko01110//Biosynthesis of secondary metabolites		XP_010037678.1|3.3e-174|PREDICTED: protein trichome birefringence-like 34 [Eucalyptus grandis]
qClu-1-3	Ft1	7276667	7278045	-	FtPinG0002480300.01	\	\	\	\	\	\	\	\	\	\	\
qClu-1-3	Ft1	7279581	7282963	-	FtPinG0002480100.01	--	--	--	K20799|1.07214e-75|jcu:105648091|K20799 BRISC complex subunit Abro1 | (RefSeq) BRCA1-A complex subunit Abraxas	--	--	--	--	Uncharacterized protein {ECO:0000313|EMBL:KDP22827.1} OS=Jatropha curcas (Barbados nut) PE=4 SV=1	BRCA1-A complex subunit Abraxas [Jatropha curcas]	PREDICTED: Beta vulgaris subsp. vulgaris uncharacterized LOC104892561 (LOC104892561), transcript variant X2, misc_RNA		K20799//BRISC complex subunit Abro1		PSS32717.1|3.8e-88|PAX-interacting protein [Actinidia chinensis var. chinensis]
qClu-1-3	Ft1	7290234	7290839	+	FtPinG0002479400.01	--	--	--	--	[R]	General function prediction only	--	Retrovirus-related Pol polyprotein from transposon RE1 OS=Arabidopsis thaliana OX=3702 GN=RE1 PE=2 SV=1	Putative uncharacterized protein {ECO:0000313|EMBL:ABJ96383.1} OS=Prunus persica (Peach) PE=4 SV=1	PREDICTED: uncharacterized protein LOC108999052 [Juglans regia]	--	GO:0043227//membrane-bounded organelle;GO:0044428//nuclear part;GO:0044446//intracellular organelle part;GO:0043229//intracellular organelle;GO:0000943//retrotransposon nucleocapsid;GO:0043226//organelle;GO:0005634//nucleus;GO:0005622//intracellular;GO:0043231//intracellular membrane-bounded organelle;GO:0005623//cell;GO:0044424//intracellular part;GO:0044422//organelle part;GO:0044464//cell part;	K05349//beta-glucosidase [EC:3.2.1.21]+ko01100//Metabolic pathways+ko00500//Starch and sucrose metabolism+ko01110//Biosynthesis of secondary metabolites+ko00460//Cyanoamino acid metabolism+ko00940//Phenylpropanoid biosynthesis;K01265//methionyl aminopeptidase [EC:3.4.11.18];K01528//dynamin GTPase [EC:3.6.5.5]+ko04144//Endocytosis;K00276//primary-amine oxidase [EC:1.4.3.21]+ko00410//beta-Alanine m…		XP_018831391.1|2.4e-69|PREDICTED: uncharacterized protein LOC108999052 [Juglans regia]
qClu-1-3	Ft1	7291788	7292570	-	FtPinG0002479100.01	--	--	Cellular Component: endosome (GO:0005768);; Cellular Component: endoplasmic reticulum (GO:0005783);; Cellular Component: Golgi apparatus (GO:0005794);; Cellular Component: trans-Golgi network (GO:0005802);; Cellular Component: cytosol (GO:0005829);; Cellular Component: chloroplast (GO:0009507);; Biological Process: vesicle-mediated transport (GO:0016192);;	K20359|7.03231e-67|vra:106763970|K20359 PRA1 family protein 1 | (RefSeq) PRA1 family protein B3-like	[U]	Intracellular trafficking, secretion, and vesicular transport	PRA1 family protein;; PRA1 family protein	PRA1 family protein B4 OS=Arabidopsis thaliana OX=3702 GN=PRA1B4 PE=1 SV=1	Prenylated rab acceptor family protein {ECO:0000313|EMBL:EFH57848.1} OS=Arabidopsis lyrata subsp. lyrata (Lyre-leaved rock-cress) PE=4 SV=1	PRA1 family protein B3 [Vigna radiata var. radiata]	--	GO:0031224//intrinsic component of membrane;GO:0044425//membrane part;GO:0016021//integral component of membrane;GO:0016020//membrane;	K20359//PRA1 family protein 1	inflorescence meristem receptor-like kinase 2 (best arabidopsis hit)	XP_018826247.1|6.9e-85|PREDICTED: PRA1 family protein B4-like [Juglans regia]
qClu-1-3	Ft1	7296237	7305574	-	FtPinG0002478700.01	--	--	Biological Process: intracellular protein transport (GO:0006886);; Biological Process: vesicle-mediated transport (GO:0016192);; Cellular Component: membrane coat (GO:0030117);;	K12400|0|tcc:TCM_016704|K12400 AP-4 complex subunit epsilon-1 | (RefSeq) Adaptin family protein	[U]	Intracellular trafficking, secretion, and vesicular transport	Adaptin N terminal region;; HEAT repeats;; non-SMC mitotic condensation complex subunit 1	AP-4 complex subunit epsilon OS=Arabidopsis thaliana OX=3702 GN=At1g31730 PE=1 SV=1	Adaptin family protein {ECO:0000313|EMBL:EOY25374.1} OS=Theobroma cacao (Cacao) PE=4 SV=1	PREDICTED: AP-4 complex subunit epsilon [Theobroma cacao]	Citrus clementina hypothetical protein (CICLE_v10010995mg) mRNA, complete cds	GO:0034613//cellular protein localization;GO:0071702//organic substance transport;GO:0045184//establishment of protein localization;GO:0042886//amide transport;GO:0046907//intracellular transport;GO:0015833//peptide transport;GO:0070727//cellular macromolecule localization;GO:0008104//protein localization;GO:0033036//macromolecule localization;GO:0016192//vesicle-mediated transport;GO:0006810//tr…	K12400//AP-4 complex subunit epsilon-1		XP_023880125.1|0.0e+00|AP-4 complex subunit epsilon [Quercus suber]
qClu-1-3	Ft1	7309436	7316377	+	FtPinG0002478600.01	--	--	--	K13141|0|vvi:100249976|K13141 integrator complex subunit 4 | (RefSeq) protein SIEL	[S]	Function unknown	HEAT repeat;; HEAT repeats;; non-SMC mitotic condensation complex subunit 1	Protein SIEL OS=Arabidopsis thaliana OX=3702 GN=SIEL PE=1 SV=1	Putative uncharacterized protein {ECO:0000313|EMBL:CCB44810.1} OS=Vitis vinifera (Grape) PE=4 SV=1	PREDICTED: protein SIEL isoform X1 [Vitis vinifera]	--	GO:0009987//cellular process;GO:0051179//localization;GO:0051234//establishment of localization;GO:0006810//transport;GO:0010496//intercellular transport;GO:0005623//cell;GO:0043227//membrane-bounded organelle;GO:0097708//intracellular vesicle;GO:0043229//intracellular organelle;GO:0031982//vesicle;GO:0044424//intracellular part;GO:0005768//endosome;GO:0044464//cell part;GO:0043226//organelle;GO:…	K13141//integrator complex subunit 4;K13141//integrator complex subunit 4;K13141//integrator complex subunit 4		XP_010653383.1|3.9e-179|PREDICTED: protein SIEL isoform X1 [Vitis vinifera]
qClu-1-3	Ft1	7317194	7320182	-	FtPinG0002478100.01	--	--	--	K11268|2.71697e-125|bvg:104892573|K11268 N-acetyltransferase [EC:2.3.1.-] | (RefSeq) protein CHROMOSOME TRANSMISSION FIDELITY 7	[L]	Replication, recombination and repair	ESCO1/2 acetyl-transferase;; zinc-finger of acetyl-transferase ESCO	Protein CHROMOSOME TRANSMISSION FIDELITY 7 OS=Arabidopsis thaliana OX=3702 GN=CTF7 PE=1 SV=1	Putative uncharacterized protein {ECO:0000313|EMBL:CBI18457.3} OS=Vitis vinifera (Grape) PE=4 SV=1	PREDICTED: protein CHROMOSOME TRANSMISSION FIDELITY 7 [Beta vulgaris subsp. vulgaris]	PREDICTED: Beta vulgaris subsp. vulgaris protein CHROMOSOME TRANSMISSION FIDELITY 7 (LOC104892573), mRNA	GO:1903047//mitotic cell cycle process;GO:0006996//organelle organization;GO:0022414//reproductive process;GO:0051276//chromosome organization;GO:0000278//mitotic cell cycle;GO:0000280//nuclear division;GO:0009987//cellular process;GO:0140014//mitotic nuclear division;GO:0045132//meiotic chromosome segregation;GO:0071840//cellular component organization or biogenesis;GO:0016043//cellular componen…	K11268//N-acetyltransferase [EC:2.3.1.-]		XP_010676842.1|6.1e-100|PREDICTED: protein CHROMOSOME TRANSMISSION FIDELITY 7 [Beta vulgaris subsp. vulgaris]
qClu-1-3	Ft1	7321913	7322797	+	FtPinG0002478000.01	--	--	Molecular Function: binding (GO:0005488);;	--	[R]	General function prediction only	gag-polypeptide of LTR copia-type;; Zinc knuckle;; gag-polypeptide of LTR copia-type;; Zinc knuckle	--	Putative uncharacterized protein {ECO:0000313|EMBL:CAN72600.1} OS=Vitis vinifera (Grape) PE=4 SV=1	Retrovirus-related Pol polyprotein from transposon TNT 1-94, partial [Cajanus cajan]	--
qClu-1-3	Ft1	7327083	7329409	-	FtPinG0002477300.01	[J]	Translation, ribosomal structure and biogenesis	--	--	[BT]	--	Cupin-like domain;; JmjC domain, hydroxylase	F-box protein At5g06550 OS=Arabidopsis thaliana OX=3702 GN=At5g06550 PE=2 SV=1	Uncharacterized protein {ECO:0000313|EMBL:EMJ06028.1} OS=Prunus persica (Peach) PE=4 SV=1	PREDICTED: F-box protein At5g06550 [Beta vulgaris subsp. vulgaris]	PREDICTED: Beta vulgaris subsp. vulgaris F-box protein At5g06550 (LOC104893203), mRNA		K11323//histone arginine demethylase JMJD6 [EC:1.14.11.-]		XP_010677600.1|1.4e-227|PREDICTED: F-box protein At5g06550 [Beta vulgaris subsp. vulgaris]
qClu-1-3	Ft1	7335522	7335944	+	FtPinG0002477200.01	\	\	\	\	\	\	\	\	\	\	\				PON40799.1|4.9e-29|hypothetical protein TorRG33x02_339510 [Trema orientale]
qClu-1-3	Ft1	7339376	7342699	+	FtPinG0002477000.01	--	--	Biological Process: cellular catabolic process (GO:0044248);; Biological Process: single-organism cellular process (GO:0044763);; Biological Process: organic substance metabolic process (GO:0071704);;	K19043|6.879e-63|pop:POPTR_0006s21450g|K19043 E3 ubiquitin-protein ligase RHF [EC:2.3.2.27] | (RefSeq) POPTRDRAFT_561175; hypothetical protein	[O]	Posttranslational modification, protein turnover, chaperones	Ring finger domain;; RING-H2 zinc finger domain;; Zinc finger, C3HC4 type (RING finger);; RING-like zinc finger;; Zinc finger, C3HC4 type (RING finger)	E3 ubiquitin-protein ligase RHF2A OS=Arabidopsis thaliana OX=3702 GN=RHF2A PE=2 SV=1	Uncharacterized protein {ECO:0000313|EnsemblPlants:Traes_4BL_26F297322.1} OS=Triticum aestivum (Wheat) PE=4 SV=1	E3 ubiquitin-protein ligase RHF2A-like isoform X1 [Ananas comosus]	PREDICTED: Glycine max E3 ubiquitin-protein ligase RHF2A-like (LOC100814908), mRNA	GO:0140096//catalytic activity, acting on a protein;GO:0016740//transferase activity;GO:0019787//ubiquitin-like protein transferase activity;GO:0004842//ubiquitin-protein transferase activity;GO:0003824//catalytic activity;	K19043//E3 ubiquitin-protein ligase RHF [EC:2.3.2.27]		XP_010909620.1|2.2e-66|PREDICTED: E3 ubiquitin-protein ligase RHF2A isoform X1 [Elaeis guineensis]
qClu-1-3	Ft1	7342980	7346177	-	FtPinG0002476700.01	[G]	Carbohydrate transport and metabolism	--	--	--	--	Glucose / Sorbosone dehydrogenase	HIPL1 protein OS=Arabidopsis thaliana OX=3702 GN=HIPL1 PE=1 SV=2	Coffea canephora DH200=94 genomic scaffold, scaffold_92 {ECO:0000313|EMBL:CDP14902.1} OS=Coffea canephora (Robusta coffee) PE=4 SV=1	Soluble quinoprotein glucose/sorbosone dehydrogenase [Corchorus capsularis]	Theobroma cacao HIPL1 protein isoform 1 (TCM_013723) mRNA, complete cds	GO:0016021//integral component of membrane;GO:0044425//membrane part;GO:0031224//intrinsic component of membrane;GO:0016020//membrane;GO:0003824//catalytic activity;			XP_023926569.1|4.4e-294|HIPL1 protein [Quercus suber]
qClu-1-3	Ft1	7348691	7350087	+	FtPinG0002476600.01	--	--	--	--	--	--	NADH-ubiquinone reductase complex 1 MLRQ subunit	--	B12D protein {ECO:0000313|EMBL:EOY20579.1} OS=Theobroma cacao (Cacao) PE=4 SV=1	PREDICTED: uncharacterized protein LOC18603819 [Theobroma cacao]	--	GO:0016021//integral component of membrane;GO:0031224//intrinsic component of membrane;GO:0044425//membrane part;GO:0016020//membrane;			XP_007036078.1|3.9e-36|PREDICTED: uncharacterized protein LOC18603819 [Theobroma cacao]
qClu-1-3	Ft1	7354288	7355379	-	FtPinG0002476300.01	--	--	--	--	--	--	Lateral organ boundaries (LOB) domain	LOB domain-containing protein 27 OS=Arabidopsis thaliana OX=3702 GN=LBD27 PE=1 SV=1	Coffea canephora DH200=94 genomic scaffold, scaffold_92 {ECO:0000313|EMBL:CDP14897.1} OS=Coffea canephora (Robusta coffee) PE=4 SV=1	unnamed protein product [Coffea canephora]	--		K13944//LOB domain-containing protein 16;K13945//LOB domain-containing protein 29		XP_016694706.1|7.7e-50|PREDICTED: LOB domain-containing protein 27-like [Gossypium hirsutum]	LOB
qClu-1-3	Ft1	7357373	7365274	-	FtPinG0002475900.01	--	--	--	--	[O]	Posttranslational modification, protein turnover, chaperones	Protein of unknown function (DUF629);; Ubiquitin carboxyl-terminal hydrolase	Ubiquitin carboxyl-terminal hydrolase 23 OS=Arabidopsis thaliana OX=3702 GN=UBP23 PE=2 SV=2	Ubiquitin carboxyl-terminal hydrolase-related protein isoform 1 {ECO:0000313|EMBL:EOY21684.1} OS=Theobroma cacao (Cacao) PE=4 SV=1	uncharacterized protein LOC111291303 isoform X1 [Durio zibethinus]	PREDICTED: Sesamum indicum uncharacterized LOC105168755 (LOC105168755), transcript variant X4, mRNA	GO:0006807//nitrogen compound metabolic process;GO:0044267//cellular protein metabolic process;GO:0071704//organic substance metabolic process;GO:0043412//macromolecule modification;GO:0070646//protein modification by small protein removal;GO:0036211//protein modification process;GO:0008152//metabolic process;GO:0009987//cellular process;GO:0044237//cellular metabolic process;GO:0043170//macromol…			KNA23435.1|4.4e-302|hypothetical protein SOVF_024810 [Spinacia oleracea]
qClu-1-3	Ft1	7364660	7367281	-	FtPinG0002475700.01	--	--	--	--	--	--	Protein of unknown function (DUF629);; Protein of unknown function (DUF627)	--	Ubiquitin carboxyl-terminal hydrolase-related protein isoform 4 {ECO:0000313|EMBL:EOY21686.1} OS=Theobroma cacao (Cacao) PE=4 SV=1	uncharacterized protein LOC110804921 [Spinacia oleracea]	--	GO:0044267//cellular protein metabolic process;GO:0008152//metabolic process;GO:1901564//organonitrogen compound metabolic process;GO:0036211//protein modification process;GO:0016579//protein deubiquitination;GO:0044238//primary metabolic process;GO:0019538//protein metabolic process;GO:0006508//proteolysis;GO:0071704//organic substance metabolic process;GO:0070646//protein modification by small …			XP_021866211.1|6.4e-260|uncharacterized protein LOC110804921 [Spinacia oleracea]
qClu-1-3	Ft1	7377294	7381418	-	FtPinG0002474900.01	--	--	--	--	--	--	Protein of unknown function (DUF629)	--	Ubiquitin carboxyl-terminal hydrolase-related protein isoform 4 {ECO:0000313|EMBL:EOY21686.1} OS=Theobroma cacao (Cacao) PE=4 SV=1	uncharacterized protein LOC110804921 [Spinacia oleracea]	--	GO:1901564//organonitrogen compound metabolic process;GO:0044267//cellular protein metabolic process;GO:0043170//macromolecule metabolic process;GO:0043412//macromolecule modification;GO:0008152//metabolic process;GO:0070646//protein modification by small protein removal;GO:0044238//primary metabolic process;GO:0071704//organic substance metabolic process;GO:0006807//nitrogen compound metabolic p…			KNA23435.1|9.2e-116|hypothetical protein SOVF_024810 [Spinacia oleracea]
qClu-1-3	Ft1	7378861	7379807	-	FtPinG0002475100.01	\	\	\	\	\	\	\	\	\	\	\
qClu-1-3	Ft1	7380828	7383164	-	FtPinG0002474700.01	--	--	--	--	--	--	Protein of unknown function (DUF629);; Protein of unknown function (DUF627)	--	Ubiquitin carboxyl-terminal hydrolase-related protein isoform 4 {ECO:0000313|EMBL:EOY21686.1} OS=Theobroma cacao (Cacao) PE=4 SV=1	PREDICTED: uncharacterized protein LOC18604575 [Theobroma cacao]	--				CBI15290.3|2.9e-224|unnamed protein product, partial [Vitis vinifera]
qClu-1-3	Ft1	7387013	7390895	-	FtPinG0002474500.01	--	--	--	--	--	--	HEAT repeats;; HEAT repeat	TORTIFOLIA1-like protein 3 OS=Arabidopsis thaliana OX=3702 GN=TOR1L3 PE=2 SV=1	Putative uncharacterized protein {ECO:0000313|EMBL:CCB43024.1} OS=Vitis vinifera (Grape) PE=4 SV=1	TORTIFOLIA1-like protein 3 [Chenopodium quinoa]	--	GO:0044422//organelle part;GO:0015630//microtubule cytoskeleton;GO:0005623//cell;GO:0044430//cytoskeletal part;GO:0044424//intracellular part;GO:0043229//intracellular organelle;GO:0044446//intracellular organelle part;GO:0099080//supramolecular complex;GO:0099513//polymeric cytoskeletal fiber;GO:0043232//intracellular non-membrane-bounded organelle;GO:0005856//cytoskeleton;GO:0099081//supramolec…			XP_021719031.1|5.0e-183|TORTIFOLIA1-like protein 3 [Chenopodium quinoa]
qClu-1-3	Ft1	7403727	7405424	+	FtPinG0002474400.01	--	--	--	--	[K]	Transcription	RING/Ubox like zinc-binding domain	--	Coffea canephora DH200=94 genomic scaffold, scaffold_92 {ECO:0000313|EMBL:CDP14924.1} OS=Coffea canephora (Robusta coffee) PE=4 SV=1	PREDICTED: uncharacterized protein LOC104230311 isoform X1 [Nicotiana sylvestris]	Arabidopsis lyrata subsp. lyrata predicted protein, mRNA		K10643//CCR4-NOT transcription complex subunit 4 [EC:2.3.2.27]+ko03018//RNA degradation		XP_023872933.1|1.8e-91|uncharacterized protein LOC111985512 [Quercus suber]
qClu-1-3	Ft1	7406808	7408827	-	FtPinG0002474100.01	[TK]	--	Molecular Function: phosphorelay response regulator activity (GO:0000156);; Biological Process: phosphorelay signal transduction system (GO:0000160);; Biological Process: regulation of transcription, DNA-templated (GO:0006355);; Molecular Function: kinase activity (GO:0016301);; Biological Process: phosphorylation (GO:0016310);; Biological Process: intracellular signal transduction (GO:0035556);;	K14492|3.27659e-70|rcu:8258131|K14492 two-component response regulator ARR-A family | (RefSeq) two-component response regulator ARR5	[K]	Transcription	Response regulator receiver domain	Two-component response regulator ARR5 OS=Arabidopsis thaliana OX=3702 GN=ARR5 PE=1 SV=2	Two-component sensor protein histidine protein kinase, putative {ECO:0000313|EMBL:EEF52073.1} OS=Ricinus communis (Castor bean) PE=4 SV=1	PREDICTED: two-component response regulator ARR5 [Ricinus communis]	--	GO:0050794//regulation of cellular process;GO:0051716//cellular response to stimulus;GO:0050896//response to stimulus;GO:0009987//cellular process;GO:0023052//signaling;GO:0035556//intracellular signal transduction;GO:0000160//phosphorelay signal transduction system;GO:0050789//regulation of biological process;GO:0065007//biological regulation;GO:0007165//signal transduction;GO:0007154//cell comm…	K14492//two-component response regulator ARR-A family+ko04075//Plant hormone signal transduction		XP_023887206.1|2.3e-54|two-component response regulator ARR5-like [Quercus suber]
qClu-1-3	Ft1	7417891	7420920	-	FtPinG0002473700.01	[R]	General function prediction only	Cellular Component: anaphase-promoting complex (GO:0005680);; Biological Process: embryo sac egg cell differentiation (GO:0009560);; Biological Process: regulation of mitotic metaphase/anaphase transition (GO:0030071);; Biological Process: regulation of defense response (GO:0031347);; Biological Process: regulation of DNA endoreduplication (GO:0032875);; Biological Process: transcription factor i…	K03355|0|vvi:100249407|K03355 anaphase-promoting complex subunit 8 | (RefSeq) anaphase-promoting complex subunit 8	[DO]	--	Anaphase promoting complex subunit 8 / Cdc23;; Tetratricopeptide repeat;; Tetratricopeptide repeat;; Tetratricopeptide repeat;; Tetratricopeptide repeat;; Tetratricopeptide repeat;; Tetratricopeptide repeat;; TPR repeat;; Tetratricopeptide repeat;; Tetratricopeptide repeat;; Tetratricopeptide repeat;; Tetratricopeptide repeat	Anaphase-promoting complex subunit 8 OS=Arabidopsis thaliana OX=3702 GN=APC8 PE=1 SV=1	Putative uncharacterized protein {ECO:0000313|EMBL:CCB51353.1} OS=Vitis vinifera (Grape) PE=4 SV=1	PREDICTED: anaphase-promoting complex subunit 8 [Vitis vinifera]	Morus notabilis Anaphase-promoting complex subunit 8 partial mRNA	GO:1901987//regulation of cell cycle phase transition;GO:0050794//regulation of cellular process;GO:1901990//regulation of mitotic cell cycle phase transition;GO:0051726//regulation of cell cycle;GO:0007346//regulation of mitotic cell cycle;GO:0050789//regulation of biological process;GO:0007088//regulation of mitotic nuclear division;GO:0033043//regulation of organelle organization;GO:0033044//r…	K03355//anaphase-promoting complex subunit 8+ko04120//Ubiquitin mediated proteolysis		XP_021855165.1|1.2e-266|anaphase-promoting complex subunit 8 [Spinacia oleracea]
qClu-1-3	Ft1	7421957	7424812	+	FtPinG0002473600.01	--	--	Biological Process: cellular macromolecule biosynthetic process (GO:0034645);; Biological Process: nucleic acid metabolic process (GO:0090304);;	K09391|1.87693e-129|bvg:104894200|K09391 transcription factor E2F7/8 | (RefSeq) E2F transcription factor-like E2FE	[K]	Transcription	E2F/DP family winged-helix DNA-binding domain	E2F transcription factor-like E2FE OS=Arabidopsis thaliana OX=3702 GN=E2FE PE=1 SV=1	E2F, putative {ECO:0000313|EMBL:EEF52067.1} OS=Ricinus communis (Castor bean) PE=3 SV=1	PREDICTED: E2F transcription factor-like E2FE isoform X2 [Beta vulgaris subsp. vulgaris]	Theobroma cacao DP-E2F-like 1 isoform 1 (TCM_011971) mRNA, complete cds		K09391//transcription factor E2F7/8		XP_010678680.1|3.9e-113|PREDICTED: E2F transcription factor-like E2FE isoform X2 [Beta vulgaris subsp. vulgaris]	E2F-DP
qClu-1-3	Ft1	7424993	7428316	-	FtPinG0002473300.01	[JM]	--	Biological Process: biosynthetic process (GO:0009058);; Molecular Function: nucleotidyltransferase activity (GO:0016779);;	K00966|0|gra:105787478|K00966 mannose-1-phosphate guanylyltransferase [EC:2.7.7.13] | (RefSeq) mannose-1-phosphate guanyltransferase alpha-B-like	[GMO]	--	Nucleotidyl transferase;; MobA-like NTP transferase domain;; Bacterial transferase hexapeptide (six repeats)	Probable mannose-1-phosphate guanylyltransferase 2 OS=Oryza sativa subsp. japonica OX=39947 GN=Os01g0847200 PE=2 SV=1	ADP-glucose pyrophosphorylase family protein isoform 1 {ECO:0000313|EMBL:EOY20588.1} OS=Theobroma cacao (Cacao) PE=4 SV=1	hypothetical protein CCACVL1_14968 [Corchorus capsularis]	PREDICTED: Vitis vinifera mannose-1-phosphate guanyltransferase alpha (LOC100241648), mRNA	GO:0009058//biosynthetic process;GO:0008152//metabolic process;GO:0016740//transferase activity;GO:0003824//catalytic activity;GO:0016772//transferase activity, transferring phosphorus-containing groups;GO:0016779//nucleotidyltransferase activity;	K00966//mannose-1-phosphate guanylyltransferase [EC:2.7.7.13]+ko00520//Amino sugar and nucleotide sugar metabolism+ko01100//Metabolic pathways+ko00051//Fructose and mannose metabolism+ko01110//Biosynthesis of secondary metabolites;K00966//mannose-1-phosphate guanylyltransferase [EC:2.7.7.13]+ko00520//Amino sugar and nucleotide sugar metabolism+ko01100//Metabolic pathways+ko00051//Fructose and man…		XP_012469341.1|3.8e-210|PREDICTED: mannose-1-phosphate guanyltransferase alpha-B-like [Gossypium raimondii]
qClu-1-3	Ft1	7429707	7434244	-	FtPinG0002473100.01	[C]	Energy production and conversion	Molecular Function: betaine-aldehyde dehydrogenase activity (GO:0008802);; Cellular Component: chloroplast (GO:0009507);; Biological Process: glycine betaine biosynthetic process from choline (GO:0019285);; Biological Process: oxidation-reduction process (GO:0055114);;	K00130|0|bvg:104894203|K00130 betaine-aldehyde dehydrogenase [EC:1.2.1.8] | (RefSeq) betaine aldehyde dehydrogenase, chloroplastic	[C]	Energy production and conversion	Aldehyde dehydrogenase family	Betaine aldehyde dehydrogenase, chloroplastic OS=Amaranthus hypochondriacus OX=28502 GN=BADH4 PE=3 SV=1	Betaine aldehyde dehydrogenase {ECO:0000313|EMBL:AEK98521.1} OS=Sesuvium portulacastrum (Shoreline sea purslane) PE=2 SV=1	betaine aldehyde dehydrogenase [Amaranthus hypochondriacus]	PREDICTED: Beta vulgaris subsp. vulgaris betaine aldehyde dehydrogenase, chloroplastic (LOC104894203), mRNA	GO:0008802//betaine-aldehyde dehydrogenase activity;GO:0003824//catalytic activity;GO:0016903//oxidoreductase activity, acting on the aldehyde or oxo group of donors;GO:0016491//oxidoreductase activity;GO:0016620//oxidoreductase activity, acting on the aldehyde or oxo group of donors, NAD or NADP as acceptor;GO:0004029//aldehyde dehydrogenase (NAD) activity;	K00130//betaine-aldehyde dehydrogenase [EC:1.2.1.8]+ko01100//Metabolic pathways+ko00260//Glycine, serine and threonine metabolism		AUC64503.1|4.5e-251|betaine aldehyde dehydrogenase [Amaranthus tricolor]
qClu-1-3	Ft1	7448666	7449837	-	FtPinG0002472900.01	--	--	Molecular Function: protein binding (GO:0005515);; Cellular Component: nucleolus (GO:0005730);; Cellular Component: cytoplasm (GO:0005737);; Biological Process: ubiquitin-dependent protein catabolic process (GO:0006511);;	K03094|2.05837e-51|crb:CARUB_v10010505mg|K03094 S-phase kinase-associated protein 1 | (RefSeq) hypothetical protein	[O]	Posttranslational modification, protein turnover, chaperones	Skp1 family, dimerisation domain;; Skp1 family, tetramerisation domain	SKP1-like protein 4 OS=Arabidopsis thaliana OX=3702 GN=ASK4 PE=1 SV=1	Uncharacterized protein {ECO:0000313|EMBL:EOA37171.1} OS=Capsella rubella PE=4 SV=1	SKP1-like protein 4 [Capsella rubella]	--	GO:0019538//protein metabolic process;GO:0044265//cellular macromolecule catabolic process;GO:0006807//nitrogen compound metabolic process;GO:0044257//cellular protein catabolic process;GO:0009056//catabolic process;GO:0043170//macromolecule metabolic process;GO:0044260//cellular macromolecule metabolic process;GO:0044238//primary metabolic process;GO:0008152//metabolic process;GO:1901564//organo…	K03094//S-phase kinase-associated protein 1+ko04141//Protein processing in endoplasmic reticulum+ko04120//Ubiquitin mediated proteolysis	Oryza sativa Japonica Group cDNA clone:J013100B16, full insert sequence	XP_006435227.1|1.4e-44|SKP1-like protein 1B [Citrus clementina]
qClu-1-3	Ft1	7459479	7460327	+	FtPinG0002472800.01	--	--	--	K09422|2.32744e-98|pda:103721351|K09422 myb proto-oncogene protein, plant | (RefSeq) myb-like protein L	[K]	Transcription	Myb-like DNA-binding domain;; Myb-like DNA-binding domain;; SLIDE;; Myb-like DNA-binding domain;; Myb-like DNA-binding domain	Transcription factor MYB3R-3 OS=Arabidopsis thaliana OX=3702 GN=MYB3R3 PE=1 SV=1	Coffea canephora DH200=94 genomic scaffold, scaffold_2 {ECO:0000313|EMBL:CDO98381.1} OS=Coffea canephora (Robusta coffee) PE=4 SV=1	unnamed protein product [Coffea canephora]	PREDICTED: Nelumbo nucifera uncharacterized LOC104587774 (LOC104587774), transcript variant X2, mRNA	GO:0044424//intracellular part;GO:0005622//intracellular;GO:0044464//cell part;GO:0043231//intracellular membrane-bounded organelle;GO:0005623//cell;GO:0043226//organelle;GO:0043229//intracellular organelle;GO:0005634//nucleus;GO:0043227//membrane-bounded organelle;GO:0005488//binding;GO:0003677//DNA binding;GO:1901363//heterocyclic compound binding;GO:0003676//nucleic acid binding;GO:0097159//or…	K09422//transcription factor MYB, plant		XP_027167390.1|2.9e-89|uncharacterized protein LOC113767479 [Coffea eugenioides]	Trihelix
qClu-1-3	Ft1	7461181	7462231	-	FtPinG0002472500.01	--	--	Molecular Function: protein binding (GO:0005515);; Cellular Component: nucleolus (GO:0005730);; Cellular Component: cytoplasm (GO:0005737);; Biological Process: ubiquitin-dependent protein catabolic process (GO:0006511);;	K03094|2.66244e-49|crb:CARUB_v10010505mg|K03094 S-phase kinase-associated protein 1 | (RefSeq) hypothetical protein	[O]	Posttranslational modification, protein turnover, chaperones	Skp1 family, dimerisation domain;; Skp1 family, tetramerisation domain	SKP1-like protein 4 OS=Arabidopsis thaliana OX=3702 GN=ASK4 PE=1 SV=1	Uncharacterized protein {ECO:0000313|EMBL:EOA37171.1} OS=Capsella rubella PE=4 SV=1	SKP1 component [Corchorus olitorius]	--	GO:0044248//cellular catabolic process;GO:0008152//metabolic process;GO:0009057//macromolecule catabolic process;GO:0071704//organic substance metabolic process;GO:1901575//organic substance catabolic process;GO:0044238//primary metabolic process;GO:0044267//cellular protein metabolic process;GO:0009056//catabolic process;GO:0019941//modification-dependent protein catabolic process;GO:0009987//ce…	K03094//S-phase kinase-associated protein 1+ko04141//Protein processing in endoplasmic reticulum+ko04120//Ubiquitin mediated proteolysis		OMO97849.1|7.9e-39|SKP1 component [Corchorus olitorius]
qClu-1-3	Ft1	7465229	7467928	-	FtPinG0002472300.01	[I]	Lipid transport and metabolism	Molecular Function: CDP-diacylglycerol-inositol 3-phosphatidyltransferase activity (GO:0003881);; Biological Process: phospholipid biosynthetic process (GO:0008654);; Cellular Component: membrane (GO:0016020);;	K00999|4.1475e-119|bvg:104908650|K00999 CDP-diacylglycerol--inositol 3-phosphatidyltransferase [EC:2.7.8.11] | (RefSeq) CDP-diacylglycerol--inositol 3-phosphatidyltransferase 1-like	[I]	Lipid transport and metabolism	CDP-alcohol phosphatidyltransferase	CDP-diacylglycerol--inositol 3-phosphatidyltransferase 1 OS=Arabidopsis thaliana OX=3702 GN=PIS1 PE=1 SV=2	Uncharacterized protein {ECO:0000313|EMBL:EMJ03722.1} OS=Prunus persica (Peach) PE=3 SV=1	probable CDP-diacylglycerol--inositol 3-phosphatidyltransferase 2 [Chenopodium quinoa]	PREDICTED: Populus euphratica CDP-diacylglycerol--inositol 3-phosphatidyltransferase 1-like (LOC105140799), mRNA	GO:0008152//metabolic process;GO:0090407//organophosphate biosynthetic process;GO:0008654//phospholipid biosynthetic process;GO:0044255//cellular lipid metabolic process;GO:0009058//biosynthetic process;GO:0044237//cellular metabolic process;GO:0006644//phospholipid metabolic process;GO:0044238//primary metabolic process;GO:0006793//phosphorus metabolic process;GO:0044249//cellular biosynthetic p…	K00999//CDP-diacylglycerol--inositol 3-phosphatidyltransferase [EC:2.7.8.11]+ko01100//Metabolic pathways+ko04070//Phosphatidylinositol signaling system+ko00564//Glycerophospholipid metabolism+ko00562//Inositol phosphate metabolism		XP_021743167.1|3.7e-98|probable CDP-diacylglycerol--inositol 3-phosphatidyltransferase 2 [Chenopodium quinoa]
qClu-1-3	Ft1	7479825	7480928	+	FtPinG0002472200.01	[R]	General function prediction only	--	--	[R]	General function prediction only	WD domain, G-beta repeat;; WD domain, G-beta repeat	Protein JINGUBANG OS=Arabidopsis thaliana OX=3702 GN=JGB PE=1 SV=1	Uncharacterized protein {ECO:0000313|EMBL:KDO69788.1} (Fragment) OS=Citrus sinensis (Sweet orange) PE=4 SV=1	protein JINGUBANG-like [Durio zibethinus]	--		K03362//F-box and WD-40 domain protein 1/11+ko04120//Ubiquitin mediated proteolysis;K16794//platelet-activating factor acetylhydrolase IB subunit alpha+ko01100//Metabolic pathways+ko00565//Ether lipid metabolism		XP_022738100.1|4.3e-133|protein JINGUBANG-like [Durio zibethinus]
qClu-1-3	Ft1	7482239	7483913	-	FtPinG0002471900.01	[M]	Cell wall/membrane/envelope biogenesis	Molecular Function: ATP binding (GO:0005524);; Biological Process: protein phosphorylation (GO:0006468);; Molecular Function: RNA polymerase II carboxy-terminal domain kinase activity (GO:0008353);;	K07760|0|bvg:104899317|K07760 cyclin-dependent kinase [EC:2.7.11.22] | (RefSeq) cell division control protein 2 homolog D	[R]	General function prediction only	Protein kinase domain;; Protein tyrosine kinase;; Haspin like kinase domain	Cyclin-dependent kinase B2-2 OS=Arabidopsis thaliana OX=3702 GN=CDKB2-2 PE=1 SV=2	Coffea canephora DH200=94 genomic scaffold, scaffold_47 {ECO:0000313|EMBL:CDP10764.1} OS=Coffea canephora (Robusta coffee) PE=4 SV=1	cell division control protein 2 homolog D-like [Spinacia oleracea]	Medicago truncatula clone MTYFD_FE_FF_FG1G-A-9 unknown mRNA	GO:0016301//kinase activity;GO:0016773//phosphotransferase activity, alcohol group as acceptor;GO:0097159//organic cyclic compound binding;GO:0032553//ribonucleotide binding;GO:1901265//nucleoside phosphate binding;GO:0032555//purine ribonucleotide binding;GO:0000166//nucleotide binding;GO:0003824//catalytic activity;GO:0005488//binding;GO:0030554//adenyl nucleotide binding;GO:0017076//purine nuc…	K07760//cyclin-dependent kinase [EC:2.7.11.22];K07760//cyclin-dependent kinase [EC:2.7.11.22]		XP_021855654.1|2.1e-158|cell division control protein 2 homolog D-like [Spinacia oleracea]
qClu-1-3	Ft1	7490597	7491628	-	FtPinG0002471300.01	[I]	Lipid transport and metabolism	--	--	[V]	Defense mechanisms	alpha/beta hydrolase fold;; Carboxylesterase family	Probable carboxylesterase 13 OS=Arabidopsis thaliana OX=3702 GN=CXE13 PE=1 SV=1	Alpha/beta-Hydrolases superfamily protein {ECO:0000313|EMBL:EOY14523.1} OS=Theobroma cacao (Cacao) PE=4 SV=1	PREDICTED: probable carboxylesterase 2 [Theobroma cacao]	Cucumis melo genomic chromosome, chr_3	GO:0003824//catalytic activity;GO:0016787//hydrolase activity;	K20506//tuliposide A-converting enzyme [EC:4.2.99.22];K13258//2-hydroxyisoflavanone dehydratase [EC:4.2.1.105]+ko01110//Biosynthesis of secondary metabolites+ko00943//Isoflavonoid biosynthesis		XP_007017298.2|6.9e-101|PREDICTED: probable carboxylesterase 2 [Theobroma cacao]
qClu-1-3	Ft1	7492443	7493160	-	FtPinG0002471100.01	--	--	--	--	--	--	--	--	Putative uncharacterized protein {ECO:0000313|EMBL:EEF52435.1} OS=Ricinus communis (Castor bean) PE=4 SV=1	PREDICTED: uncharacterized protein LOC8278901 [Ricinus communis]	--				XP_002510248.1|4.7e-47|uncharacterized protein LOC8278901 [Ricinus communis]
qClu-1-3	Ft1	7494065	7494697	+	FtPinG0002471000.01	[J]	Translation, ribosomal structure and biogenesis	Molecular Function: structural constituent of ribosome (GO:0003735);; Biological Process: translation (GO:0006412);; Cellular Component: cytosolic large ribosomal subunit (GO:0022625);;	K02921|6.40444e-55|gra:105791989|K02921 large subunit ribosomal protein L37Ae | (RefSeq) 60S ribosomal protein L37a	[J]	Translation, ribosomal structure and biogenesis	Ribosomal L37ae protein family;; Zinc finger found in FPG and IleRS;; U1 zinc finger	60S ribosomal protein L37a-2 OS=Oryza sativa subsp. japonica OX=39947 GN=Os05g0557000 PE=1 SV=1	Uncharacterized protein {ECO:0000313|EMBL:EMJ10963.1} OS=Prunus persica (Peach) PE=3 SV=1	Ribosomal protein L37ae, partial [Cynara cardunculus var. scolymus]	Theobroma cacao Zinc-binding ribosomal protein family protein (TCM_005784) mRNA, complete cds	GO:1901576//organic substance biosynthetic process;GO:0043604//amide biosynthetic process;GO:0044237//cellular metabolic process;GO:0071704//organic substance metabolic process;GO:0044260//cellular macromolecule metabolic process;GO:1901564//organonitrogen compound metabolic process;GO:0044238//primary metabolic process;GO:0006518//peptide metabolic process;GO:0009059//macromolecule biosynthetic …	K02921//large subunit ribosomal protein L37Ae+ko03010//Ribosome		OIT36668.1|2.0e-43|60s ribosomal protein l37a, partial [Nicotiana attenuata]
qClu-1-3	Ft1	7496871	7499961	-	FtPinG0002470500.01	--	--	Cellular Component: Golgi apparatus (GO:0005794);;	--	--	--	--	--	Putative uncharacterized protein {ECO:0000313|EMBL:CBI19538.3} OS=Vitis vinifera (Grape) PE=4 SV=1	PREDICTED: uncharacterized protein LOC104898799 [Beta vulgaris subsp. vulgaris]	--	GO:0044425//membrane part;GO:0016021//integral component of membrane;GO:0016020//membrane;GO:0031224//intrinsic component of membrane;	K20782//hydroxyproline O-arabinosyltransferase [EC:2.4.2.58]+ko00514//Other types of O-glycan biosynthesis;K05864//peptidyl-prolyl isomerase D [EC:5.2.1.8]		XP_010684214.1|5.0e-125|PREDICTED: uncharacterized protein LOC104898799 [Beta vulgaris subsp. vulgaris]
qClu-1-3	Ft1	7505455	7505727	-	FtPinG0002470300.01	--	--	--	--	[R]	General function prediction only	WD domain, G-beta repeat	Protein JINGUBANG OS=Arabidopsis thaliana OX=3702 GN=JGB PE=1 SV=1	Uncharacterized protein {ECO:0000313|EMBL:KDO69788.1} (Fragment) OS=Citrus sinensis (Sweet orange) PE=4 SV=1	protein JINGUBANG-like [Momordica charantia]	--
qClu-1-3	Ft1	7519776	7522036	+	FtPinG0002470000.01	--	--	Biological Process: response to cold (GO:0009409);; Biological Process: stomatal lineage progression (GO:0010440);;	--	--	--	Helix-loop-helix DNA-binding domain	Transcription factor ICE1 OS=Arabidopsis thaliana OX=3702 GN=SCRM PE=1 SV=1	Inducer of CBF expression 2 protein {ECO:0000313|EMBL:ADK91821.1} OS=Populus suaveolens PE=2 SV=1	ICE1 [Santalum album]	PREDICTED: Beta vulgaris subsp. vulgaris transcription factor ICE1-like (LOC104893910), mRNA	GO:0005515//protein binding;GO:0005488//binding;GO:0046983//protein dimerization activity;	K13422//transcription factor MYC2+ko04016//MAPK signaling pathway - plant+ko04075//Plant hormone signal transduction		XP_021844769.1|1.2e-162|transcription factor ICE1-like [Spinacia oleracea]	bHLH
qClu-1-3	Ft1	7522489	7527570	-	FtPinG0002469700.01	--	--	Molecular Function: binding (GO:0005488);; Biological Process: transcription, DNA-templated (GO:0006351);; Biological Process: response to hormone (GO:0009725);; Biological Process: flower development (GO:0009908);; Biological Process: animal organ development (GO:0048513);; Biological Process: regulation of cellular process (GO:0050794);;	--	--	--	Auxin response factor;; B3 DNA binding domain;; AUX/IAA family	Auxin response factor 2 OS=Arabidopsis thaliana OX=3702 GN=ARF2 PE=1 SV=2	Auxin response factor {ECO:0000256|RuleBase:RU004561} OS=Vitis vinifera (Grape) PE=3 SV=1	AUX/IAA protein [Corchorus olitorius]	PREDICTED: Beta vulgaris subsp. vulgaris auxin response factor 2 (LOC104893911), mRNA	GO:0009755//hormone-mediated signaling pathway;GO:2001141//regulation of RNA biosynthetic process;GO:0050789//regulation of biological process;GO:0080090//regulation of primary metabolic process;GO:0031326//regulation of cellular biosynthetic process;GO:0071365//cellular response to auxin stimulus;GO:0007165//signal transduction;GO:0009733//response to auxin;GO:0050896//response to stimulus;GO:00…	K14486//auxin response factor+ko04075//Plant hormone signal transduction		XP_002284543.1|1.2e-275|PREDICTED: auxin response factor 2 [Vitis vinifera]	ARF
qClu-1-3	Ft1	7539038	7541667	+	FtPinG0002469400.01	--	--	Molecular Function: enzyme inhibitor activity (GO:0004857);; Molecular Function: copper ion binding (GO:0005507);; Cellular Component: nucleolus (GO:0005730);; Cellular Component: mitochondrial respiratory chain complex I (GO:0005747);; Cellular Component: vacuole (GO:0005773);; Biological Process: ubiquitin-dependent protein catabolic process (GO:0006511);; Biological Process: photorespiration (…	--	--	--	--	Uncharacterized protein At2g27730, mitochondrial OS=Arabidopsis thaliana OX=3702 GN=At2g27730 PE=1 SV=1	Uncharacterized protein {ECO:0000313|EMBL:KCW87362.1} OS=Eucalyptus grandis (Flooded gum) PE=4 SV=1	hypothetical protein CDL15_Pgr026748 [Punica granatum]	PREDICTED: Malus x domestica uncharacterized protein At2g27730, mitochondrial-like (LOC103453364), transcript variant X2, mRNA	GO:0031224//intrinsic component of membrane;GO:0016020//membrane;GO:0044425//membrane part;GO:0016021//integral component of membrane;	K22255//ATPase inhibitor, mitochondrial		OWM73649.1|1.0e-39|hypothetical protein CDL15_Pgr026748 [Punica granatum]
qClu-1-3	Ft1	7546283	7546873	-	FtPinG0002469100.01	--	--	--	--	--	--	Fantastic Four meristem regulator	Protein FANTASTIC FOUR 3 OS=Arabidopsis thaliana OX=3702 GN=FAF3 PE=2 SV=1	Uncharacterized protein {ECO:0000313|EMBL:KGN64947.1} OS=Cucumis sativus (Cucumber) PE=4 SV=1	The fantastic four family [Macleaya cordata]	--		K20642//Rho GTPase-activating protein 22/24/25;K13161//heterogeneous nuclear ribonucleoprotein R		XP_027125409.1|5.1e-32|protein FANTASTIC FOUR 1-like [Coffea arabica]
qClu-1-3	Ft1	7551181	7554324	-	FtPinG0002468700.01	--	--	Cellular Component: intracellular (GO:0005622);; Biological Process: signal transduction (GO:0007165);;	K20642|0|bvg:104900475|K20642 Rho GTPase-activating protein 22/24/25 | (RefSeq) rho GTPase-activating protein 1-like	[T]	Signal transduction mechanisms	RhoGAP domain;; P21-Rho-binding domain	Rho GTPase-activating protein 1 OS=Arabidopsis thaliana OX=3702 GN=ROPGAP1 PE=2 SV=1	Gtpase activating protein, putative {ECO:0000313|EMBL:EEF38547.1} OS=Ricinus communis (Castor bean) PE=4 SV=1	rho GTPase-activating protein 5 [Spinacia oleracea]	PREDICTED: Vitis vinifera rho GTPase-activating protein 1 (LOC100243219), mRNA	GO:0023052//signaling;GO:0007165//signal transduction;GO:0051716//cellular response to stimulus;GO:0065007//biological regulation;GO:0007154//cell communication;GO:0050789//regulation of biological process;GO:0009987//cellular process;GO:0050794//regulation of cellular process;GO:0050896//response to stimulus;	K20642//Rho GTPase-activating protein 22/24/25;K20642//Rho GTPase-activating protein 22/24/25		XP_021856802.1|1.0e-157|rho GTPase-activating protein 5 [Spinacia oleracea]
qClu-1-3	Ft1	7563430	7564103	-	FtPinG0002468500.01	\	\	\	\	\	\	\	\	\	\	\
qClu-1-3	Ft1	7572292	7573269	-	FtPinG0002468100.01	\	\	\	\	\	\	\	\	\	\	\
qClu-1-3	Ft1	7574900	7576272	+	FtPinG0002468000.01	--	--	--	K00430|9.89789e-113|cit:102606807|K00430 peroxidase [EC:1.11.1.7] | (RefSeq) peroxidase 60	--	--	Peroxidase	Peroxidase 57 OS=Arabidopsis thaliana OX=3702 GN=PER57 PE=1 SV=1	Uncharacterized protein {ECO:0000313|EMBL:EMJ09778.1} (Fragment) OS=Prunus persica (Peach) PE=3 SV=1	PREDICTED: peroxidase 60-like isoform X2 [Musa acuminata subsp. malaccensis]	Eutrema salsugineum hypothetical protein (EUTSA_v10025781mg) mRNA, complete cds	GO:0009987//cellular process;GO:0051186//cofactor metabolic process;GO:0009056//catabolic process;GO:0042743//hydrogen peroxide metabolic process;GO:0017001//antibiotic catabolic process;GO:0051187//cofactor catabolic process;GO:0042737//drug catabolic process;GO:0016999//antibiotic metabolic process;GO:0006979//response to oxidative stress;GO:0072593//reactive oxygen species metabolic process;GO…	K00430//peroxidase [EC:1.11.1.7]+ko01100//Metabolic pathways+ko01110//Biosynthesis of secondary metabolites+ko00940//Phenylpropanoid biosynthesis		XP_021828855.1|6.4e-99|peroxidase 60 [Prunus avium]
qClu-1-3	Ft1	7582086	7582731	-	FtPinG0002467700.01	--	--	--	--	--	--	C2H2-type zinc finger;; Rad50 zinc hook motif	--	--	--	--					C2H2
qClu-1-3	Ft1	7615393	7616798	+	FtPinG0002467600.01	--	--	--	--	--	--	No apical meristem (NAM) protein;; No apical meristem (NAM) protein	NAC domain-containing protein 90 OS=Arabidopsis thaliana OX=3702 GN=NAC090 PE=1 SV=1	Uncharacterized protein {ECO:0000313|EMBL:KDP34427.1} OS=Jatropha curcas (Barbados nut) PE=4 SV=1	NAC domain-containing protein 90 isoform X2 [Jatropha curcas]	--	GO:2000112//regulation of cellular macromolecule biosynthetic process;GO:0010556//regulation of macromolecule biosynthetic process;GO:0065007//biological regulation;GO:0009889//regulation of biosynthetic process;GO:0010468//regulation of gene expression;GO:0031326//regulation of cellular biosynthetic process;GO:0031323//regulation of cellular metabolic process;GO:0060255//regulation of macromolec…	K00521//ferric-chelate reductase [EC:1.16.1.7];K13126//polyadenylate-binding protein+ko03015//mRNA surveillance pathway+ko03018//RNA degradation+ko03013//RNA transport	NAC domain containing protein 90 (best arabidopsis hit); NBS-LRR disease resistance protein, putative, expressed (best rice hit)	XP_023913916.1|5.8e-75|NAC domain-containing protein 90 [Quercus suber]	NAC
qClu-1-3	Ft1	7620402	7626564	+	FtPinG0002467400.01	[D]	Cell cycle control, cell division, chromosome partitioning	--	--	--	--	Mitochondrial fission ELM1	Mitochondrial fission protein ELM1 OS=Arabidopsis thaliana OX=3702 GN=ELM1 PE=1 SV=1	Uncharacterized protein {ECO:0000313|EMBL:EYU36054.1} OS=Erythranthe guttata (Yellow monkey flower) PE=4 SV=1	PREDICTED: mitochondrial fission protein ELM1 [Beta vulgaris subsp. vulgaris]	PREDICTED: Cicer arietinum uncharacterized LOC101491958 (LOC101491958), mRNA				XP_010685407.1|2.8e-213|PREDICTED: mitochondrial fission protein ELM1 [Beta vulgaris subsp. vulgaris]
qClu-1-3	Ft1	7628164	7628583	+	FtPinG0002467200.01	--	--	--	--	--	--	F-box-like	F-box protein At3g44326 OS=Arabidopsis thaliana OX=3702 GN=At3g44326 PE=2 SV=1	Uncharacterized protein {ECO:0000313|EMBL:EMJ09898.1} (Fragment) OS=Prunus persica (Peach) PE=4 SV=1	hypothetical protein AALP_AA5G071700 [Arabis alpina]	--	GO:0016020//membrane;GO:0016021//integral component of membrane;GO:0031224//intrinsic component of membrane;GO:0044425//membrane part;			XP_007208699.2|1.2e-35|F-box protein At2g27310 [Prunus persica]
qClu-1-3	Ft1	7632316	7633559	+	FtPinG0002467000.01	--	--	--	--	--	--	--	Uncharacterized protein At5g41620 OS=Arabidopsis thaliana OX=3702 GN=At5g41620 PE=2 SV=2	Uncharacterized protein {ECO:0000313|EMBL:KDP24031.1} OS=Jatropha curcas (Barbados nut) PE=4 SV=1	uncharacterized protein LOC110683594 [Chenopodium quinoa]	--				XP_021859697.1|1.6e-55|myb-like protein Z isoform X1 [Spinacia oleracea]
qClu-1-3	Ft1	7634881	7638120	-	FtPinG0002466700.01	[R]	General function prediction only	Molecular Function: nitrilase activity (GO:0000257);; Biological Process: nitrogen compound metabolic process (GO:0006807);;	K13035|6.46601e-125|rcu:8263319|K13035 beta-cyano-L-alanine hydratase/nitrilase [EC:3.5.5.4 4.2.1.65] | (RefSeq) bifunctional nitrilase/nitrile hydratase NIT4B	[E]	Amino acid transport and metabolism	Carbon-nitrogen hydrolase;; Carbon-nitrogen hydrolase	Bifunctional nitrilase/nitrile hydratase NIT4A OS=Nicotiana tabacum OX=4097 GN=NIT4A PE=2 SV=1	Uncharacterized protein {ECO:0000313|EMBL:ESR37391.1} OS=Citrus clementina PE=4 SV=1	hypothetical protein CICLE_v10028755mg [Citrus clementina]	Prunus persica hypothetical protein (PRUPE_ppa008090mg) mRNA, complete cds	GO:0008152//metabolic process;GO:0006807//nitrogen compound metabolic process;GO:0003824//catalytic activity;GO:0016787//hydrolase activity;GO:0016810//hydrolase activity, acting on carbon-nitrogen (but not peptide) bonds;	K13035//beta-cyano-L-alanine hydratase/nitrilase [EC:3.5.5.4 4.2.1.65]+ko01100//Metabolic pathways+ko01110//Biosynthesis of secondary metabolites+ko00460//Cyanoamino acid metabolism		EOY33363.1|1.1e-114|Nitrilase 4 isoform 2 [Theobroma cacao]
qClu-1-3	Ft1	7648007	7649532	+	FtPinG0002466600.01	[IQR]	--	Molecular Function: oxidoreductase activity (GO:0016491);; Biological Process: oxidation-reduction process (GO:0055114);;	--	[R]	General function prediction only	short chain dehydrogenase;; Enoyl-(Acyl carrier protein) reductase;; KR domain;; Enoyl-(Acyl carrier protein) reductase;; short chain dehydrogenase;; Enoyl-(Acyl carrier protein) reductase	Secoisolariciresinol dehydrogenase (Fragment) OS=Forsythia intermedia OX=55183 PE=1 SV=1	Putative uncharacterized protein {ECO:0000313|EMBL:ACU18273.1} OS=Glycine max (Soybean) PE=2 SV=1	Short-chain dehydrogenase/reductase [Trema orientalis]	--	GO:0016491//oxidoreductase activity;GO:0003824//catalytic activity;GO:0016616//oxidoreductase activity, acting on the CH-OH group of donors, NAD or NADP as acceptor;GO:0016614//oxidoreductase activity, acting on CH-OH group of donors;	K13070//momilactone-A synthase [EC:1.1.1.295]+ko00904//Diterpenoid biosynthesis+ko01110//Biosynthesis of secondary metabolites;K09841//xanthoxin dehydrogenase [EC:1.1.1.288]+ko00906//Carotenoid biosynthesis+ko01100//Metabolic pathways+ko01110//Biosynthesis of secondary metabolites;K13070//momilactone-A synthase [EC:1.1.1.295]+ko00904//Diterpenoid biosynthesis+ko01110//Biosynthesis of secondary me…		PON65231.1|2.1e-76|Short-chain dehydrogenase/reductase [Trema orientale]
qClu-1-3	Ft1	7689347	7690018	+	FtPinG0002466400.01	--	--	--	--	--	--	--	--	Uncharacterized protein {ECO:0000313|EMBL:KGN48289.1} OS=Cucumis sativus (Cucumber) PE=4 SV=1	PREDICTED: uncharacterized protein LOC103500924, partial [Cucumis melo]	--		K13206//coiled-coil domain-containing protein 55;K21777//G2/mitotic-specific cyclin-B, other		XP_021721024.1|4.1e-26|homeobox protein 6-like [Chenopodium quinoa]
qClu-1-3	Ft1	7705560	7705886	-	FtPinG0002466100.01	--	--	--	--	--	--	Transcriptional repressor, ovate	Transcription repressor OFP6 OS=Arabidopsis thaliana OX=3702 GN=OFP6 PE=1 SV=1	Coffea canephora DH200=94 genomic scaffold, scaffold_24 {ECO:0000313|EMBL:CDP06863.1} OS=Coffea canephora (Robusta coffee) PE=4 SV=1	Ovate protein family [Macleaya cordata]	--	GO:0031323//regulation of cellular metabolic process;GO:0045892//negative regulation of transcription, DNA-templated;GO:0010558//negative regulation of macromolecule biosynthetic process;GO:1902679//negative regulation of RNA biosynthetic process;GO:0048519//negative regulation of biological process;GO:0051252//regulation of RNA metabolic process;GO:0080090//regulation of primary metabolic proces…	K01870//isoleucyl-tRNA synthetase [EC:6.1.1.5]+ko00970//Aminoacyl-tRNA biosynthesis;K14834//nucleolar complex protein 3		PIA28118.1|3.1e-23|hypothetical protein AQUCO_07200029v1 [Aquilegia coerulea]	OFP
qClu-1-3	Ft1	7713409	7718389	-	FtPinG0002465900.01	--	--	Biological Process: mitotic cell cycle (GO:0000278);; Molecular Function: DNA binding (GO:0003677);; Molecular Function: transcription factor activity, sequence-specific DNA binding (GO:0003700);; Cellular Component: nucleus (GO:0005634);; Cellular Component: transcription factor complex (GO:0005667);; Cellular Component: cytoplasm (GO:0005737);; Biological Process: RNA processing (GO:0006396);; …	K06620|0|vvi:100245057|K06620 transcription factor E2F3 | (RefSeq) transcription factor E2FB	[K]	Transcription	E2F transcription factor CC-MB domain;; E2F/DP family winged-helix DNA-binding domain	Transcription factor E2FB OS=Arabidopsis thaliana OX=3702 GN=E2FB PE=1 SV=1	Putative uncharacterized protein {ECO:0000313|EMBL:CBI28269.3} OS=Vitis vinifera (Grape) PE=3 SV=1	unnamed protein product, partial [Vitis vinifera]	Ricinus communis E2F4,5, putative, mRNA	GO:0005634//nucleus;GO:0005622//intracellular;GO:0043227//membrane-bounded organelle;GO:0043226//organelle;GO:0044464//cell part;GO:0043229//intracellular organelle;GO:0044424//intracellular part;GO:0005623//cell;GO:0005667//transcription factor complex;GO:0032991//protein-containing complex;GO:0043231//intracellular membrane-bounded organelle;GO:0046983//protein dimerization activity;GO:0005488/…	K06620//transcription factor E2F3		CAC17702.1|7.1e-171|transcription factor (E2F) [Oxybasis rubra]	E2F-DP
qClu-1-3	Ft1	7738125	7738358	-	FtPinG0002465500.01	--	--	--	K14488|4.06614e-19|bvg:104905553|K14488 SAUR family protein | (RefSeq) auxin-induced protein 6B-like	--	--	Auxin responsive protein;; Auxin responsive protein	Auxin-responsive protein SAUR71 OS=Arabidopsis thaliana OX=3702 GN=SAUR71 PE=2 SV=1	Uncharacterized protein {ECO:0000313|EMBL:KCW47436.1} OS=Eucalyptus grandis (Flooded gum) PE=4 SV=1	hypothetical protein EUGRSUZ_K01226 [Eucalyptus grandis]	--
qClu-1-3	Ft1	7743828	7744508	-	FtPinG0002465300.01	--	--	--	--	--	--	Late embryogenesis abundant protein	NDR1/HIN1-like protein 1 OS=Arabidopsis thaliana OX=3702 GN=NHL1 PE=2 SV=1	Coffea canephora DH200=94 genomic scaffold, scaffold_24 {ECO:0000313|EMBL:CDP06858.1} OS=Coffea canephora (Robusta coffee) PE=4 SV=1	NDR1/HIN1-like protein 1 [Chenopodium quinoa]	Cucumis melo genomic chromosome, chr_5	GO:0044425//membrane part;GO:0016021//integral component of membrane;GO:0031224//intrinsic component of membrane;GO:0016020//membrane;			XP_021715674.1|2.7e-77|NDR1/HIN1-like protein 1 [Chenopodium quinoa]
qClu-1-3	Ft1	7751970	7757182	-	FtPinG0002464900.01	[R]	General function prediction only	Molecular Function: transferase activity, transferring phosphorus-containing groups (GO:0016772);;	K08857|0|vvi:100258125|K08857 NIMA (never in mitosis gene a)-related kinase 1/4/5 [EC:2.7.11.1] | (RefSeq) serine/threonine-protein kinase Nek5	[R]	General function prediction only	Protein kinase domain;; Protein tyrosine kinase;; Kinase-like	Serine/threonine-protein kinase Nek5 OS=Arabidopsis thaliana OX=3702 GN=NEK5 PE=1 SV=1	Putative uncharacterized protein {ECO:0000313|EMBL:CCB49194.1} OS=Vitis vinifera (Grape) PE=4 SV=1	PREDICTED: serine/threonine-protein kinase Nek5 [Vitis vinifera]	PREDICTED: Vitis vinifera serine/threonine-protein kinase Nek5 (LOC100258125), mRNA	GO:0035639//purine ribonucleoside triphosphate binding;GO:0043168//anion binding;GO:0004674//protein serine/threonine kinase activity;GO:0005524//ATP binding;GO:0003824//catalytic activity;GO:0030554//adenyl nucleotide binding;GO:0016301//kinase activity;GO:0008144//drug binding;GO:0016740//transferase activity;GO:0032555//purine ribonucleotide binding;GO:0000166//nucleotide binding;GO:0032553//r…	K08857//NIMA (never in mitosis gene a)-related kinase 1/4/5 [EC:2.7.11.1];K08857//NIMA (never in mitosis gene a)-related kinase 1/4/5 [EC:2.7.11.1]		XP_015873134.1|3.2e-297|serine/threonine-protein kinase Nek5 [Ziziphus jujuba]
qClu-1-3	Ft1	7755048	7755453	-	FtPinG0002465100.01	\	\	\	\	\	\	\	\	\	\	\
qClu-1-3	Ft1	7767107	7769808	-	FtPinG0002464700.01	--	--	--	--	[R]	General function prediction only	Aluminium activated malate transporter;; Fusaric acid resistance protein-like	Aluminum-activated malate transporter 8 OS=Arabidopsis thaliana OX=3702 GN=ALMT8 PE=3 SV=1	Aluminum activated malate transporter family protein, putative {ECO:0000313|EMBL:EOY33299.1} OS=Theobroma cacao (Cacao) PE=4 SV=1	PREDICTED: aluminum-activated malate transporter 2 [Beta vulgaris subsp. vulgaris]	--	GO:0015743//malate transport;GO:0046942//carboxylic acid transport;GO:0006810//transport;GO:0071702//organic substance transport;GO:0051179//localization;GO:0015711//organic anion transport;GO:0006820//anion transport;GO:0015740//C4-dicarboxylate transport;GO:0006811//ion transport;GO:0015849//organic acid transport;GO:0051234//establishment of localization;GO:0006835//dicarboxylic acid transport…	K03695//ATP-dependent Clp protease ATP-binding subunit ClpB		KNA09491.1|3.0e-142|hypothetical protein SOVF_153100 [Spinacia oleracea]
qClu-1-3	Ft1	7773225	7775721	-	FtPinG0002464500.01	--	--	--	--	[R]	General function prediction only	Aluminium activated malate transporter;; Fusaric acid resistance protein-like;; Fusaric acid resistance protein family	Aluminum-activated malate transporter 2 OS=Arabidopsis thaliana OX=3702 GN=ALMT2 PE=2 SV=2	Aluminum-activated malate transporter 2 {ECO:0000313|EMBL:EXC36051.1} OS=Morus notabilis PE=4 SV=1	aluminum-activated malate transporter 2-like [Olea europaea var. sylvestris]	--	GO:0006835//dicarboxylic acid transport;GO:0006810//transport;GO:0051179//localization;GO:0071702//organic substance transport;GO:0006820//anion transport;GO:0046942//carboxylic acid transport;GO:0015849//organic acid transport;GO:0015711//organic anion transport;GO:0051234//establishment of localization;GO:0006811//ion transport;GO:0015740//C4-dicarboxylate transport;GO:0015743//malate transport…	K03695//ATP-dependent Clp protease ATP-binding subunit ClpB		POO01349.1|3.5e-138|Aluminum-activated malate transporter [Trema orientale]
qClu-1-3	Ft1	7777341	7779141	-	FtPinG0002464300.01	--	--	Biological Process: regulation of transcription, DNA-templated (GO:0006355);; Biological Process: pattern specification process (GO:0007389);; Biological Process: animal organ morphogenesis (GO:0009887);; Biological Process: shoot system morphogenesis (GO:0010016);; Biological Process: meristem maintenance (GO:0010073);; Biological Process: gene silencing (GO:0016458);; Molecular Function: protei…	--	--	--	--	Transcription factor LHW OS=Arabidopsis thaliana OX=3702 GN=LHW PE=1 SV=1	Uncharacterized protein {ECO:0000313|EMBL:EXB38407.1} OS=Morus notabilis PE=4 SV=1	transcription factor LHW [Morus notabilis]	PREDICTED: Cicer arietinum transcription factor LHW-like (LOC101506222), mRNA	GO:0007275//multicellular organism development;GO:0048731//system development;GO:0022622//root system development;GO:0099402//plant organ development;GO:0048856//anatomical structure development;GO:0032502//developmental process;GO:0048364//root development;GO:0032501//multicellular organismal process;GO:0043231//intracellular membrane-bounded organelle;GO:0005634//nucleus;GO:0043226//organelle;G…	K08867//WNK lysine deficient protein kinase [EC:2.7.11.1]		XP_010089791.1|8.1e-105|transcription factor LHW [Morus notabilis]
qClu-1-3	Ft1	7778773	7782468	-	FtPinG0002464100.01	--	--	Biological Process: regulation of transcription, DNA-templated (GO:0006355);; Biological Process: anatomical structure morphogenesis (GO:0009653);; Biological Process: single-organism cellular process (GO:0044763);; Biological Process: root development (GO:0048364);; Biological Process: meristem development (GO:0048507);; Biological Process: negative regulation of biological process (GO:0048519);;	--	--	--	bHLH-MYC and R2R3-MYB transcription factors N-terminal	Transcription factor LHW OS=Arabidopsis thaliana OX=3702 GN=LHW PE=1 SV=1	Uncharacterized protein {ECO:0000313|EnsemblPlants:Solyc06g074110.2.1} OS=Solanum lycopersicum (Tomato) PE=4 SV=1	transcription factor LHW isoform X1 [Herrania umbratica]	PREDICTED: Beta vulgaris subsp. vulgaris transcription factor LHW-like (LOC104899854), mRNA	GO:0099402//plant organ development;GO:0022622//root system development;GO:0007275//multicellular organism development;GO:0048856//anatomical structure development;GO:0032501//multicellular organismal process;GO:0048364//root development;GO:0032502//developmental process;GO:0048731//system development;GO:0043227//membrane-bounded organelle;GO:0043231//intracellular membrane-bounded organelle;GO:0…	K08867//WNK lysine deficient protein kinase [EC:2.7.11.1];K00383//glutathione reductase (NADPH) [EC:1.8.1.7]+ko00480//Glutathione metabolism;K08867//WNK lysine deficient protein kinase [EC:2.7.11.1];K00383//glutathione reductase (NADPH) [EC:1.8.1.7]+ko00480//Glutathione metabolism		XP_019199318.1|1.3e-98|PREDICTED: transcription factor LHW [Ipomoea nil]
qClu-1-3	Ft1	7804783	7806039	+	FtPinG0002464000.01	[L]	Replication, recombination and repair	--	--	--	--	U-box domain;; U-box domain	E3 ubiquitin-protein ligase PUB23 OS=Arabidopsis thaliana OX=3702 GN=PUB23 PE=1 SV=1	Uncharacterized protein {ECO:0000313|EMBL:EEE88213.1} OS=Populus trichocarpa (Western balsam poplar) PE=4 SV=1	E3 ubiquitin-protein ligase PUB24-like [Prunus avium]	PREDICTED: Fragaria vesca subsp. vesca E3 ubiquitin-protein ligase PUB23-like (LOC101304597), mRNA	GO:0004842//ubiquitin-protein transferase activity;GO:0003824//catalytic activity;GO:0140096//catalytic activity, acting on a protein;GO:0019787//ubiquitin-like protein transferase activity;GO:0016740//transferase activity;	K08332//vacuolar protein 8;K04733//interleukin-1 receptor-associated kinase 4 [EC:2.7.11.1];K10260//F-box and WD-40 domain protein 7+ko04120//Ubiquitin mediated proteolysis	PREDICTED: Vitis vinifera hypothetical protein LOC100249092 (LOC100249092), mRNA	OVA07157.1|6.2e-104|U box domain [Macleaya cordata]
qClu-1-3	Ft1	7813443	7814696	-	FtPinG0002463700.01	[T]	Signal transduction mechanisms	--	--	--	--	U-box domain;; U-box domain	E3 ubiquitin-protein ligase PUB23 OS=Arabidopsis thaliana OX=3702 GN=PUB23 PE=1 SV=1	U-box domain-containing protein 23 {ECO:0000313|EMBL:EOY33281.1} OS=Theobroma cacao (Cacao) PE=4 SV=1	hypothetical protein CUMW_004700 [Citrus unshiu]	--	GO:0140096//catalytic activity, acting on a protein;GO:0004842//ubiquitin-protein transferase activity;GO:0016740//transferase activity;GO:0019787//ubiquitin-like protein transferase activity;GO:0003824//catalytic activity;	K08332//vacuolar protein 8;K04733//interleukin-1 receptor-associated kinase 4 [EC:2.7.11.1];K10260//F-box and WD-40 domain protein 7+ko04120//Ubiquitin mediated proteolysis	PREDICTED: Vitis vinifera hypothetical protein LOC100249092 (LOC100249092), mRNA	OMO77000.1|7.3e-129|hypothetical protein COLO4_25416 [Corchorus olitorius]
qClu-1-3	Ft1	7820985	7823950	+	FtPinG0002463600.01	[V]	Defense mechanisms	Molecular Function: transmembrane transporter activity (GO:0022857);; Biological Process: transmembrane transport (GO:0055085);;	--	[R]	General function prediction only	MatE;; Polysaccharide biosynthesis C-terminal domain	Protein DETOXIFICATION 43 OS=Arabidopsis thaliana OX=3702 GN=DTX43 PE=1 SV=1	MATE efflux family protein {ECO:0000256|RuleBase:RU004914} OS=Vitis vinifera (Grape) PE=3 SV=1	protein DETOXIFICATION 43 [Carica papaya]	PREDICTED: Beta vulgaris subsp. vulgaris MATE efflux family protein 1 (LOC104889985), mRNA	GO:0031224//intrinsic component of membrane;GO:0044425//membrane part;GO:0016021//integral component of membrane;GO:0016020//membrane;GO:0005215//transporter activity;GO:0015238//drug transmembrane transporter activity;GO:0022804//active transmembrane transporter activity;GO:0015291//secondary active transmembrane transporter activity;GO:0022857//transmembrane transporter activity;GO:0015297//ant…	K20456//oxysterol-binding protein 1;K03327//multidrug resistance protein, MATE family		AXP83339.1|5.8e-211|citrate transporter [Fagopyrum esculentum]
qClu-1-3	Ft1	7830593	7844551	-	FtPinG0002463300.01	[NW]	--	--	K01873|0|vvi:100257207|K01873 valyl-tRNA synthetase [EC:6.1.1.9] | (RefSeq) valine--tRNA ligase, mitochondrial 1	[J]	Translation, ribosomal structure and biogenesis	tRNA synthetases class I (I, L, M and V);; Anticodon-binding domain of tRNA;; tRNA synthetases class I (M);; Leucyl-tRNA synthetase, Domain 2	Valine--tRNA ligase, mitochondrial 1 OS=Arabidopsis thaliana OX=3702 GN=TWN2 PE=1 SV=2	Uncharacterized protein {ECO:0000313|EMBL:KCW71341.1} OS=Eucalyptus grandis (Flooded gum) PE=3 SV=1	unnamed protein product, partial [Vitis vinifera]	PREDICTED: Vitis vinifera valine--tRNA ligase (LOC100257207), transcript variant X3, mRNA	GO:0006418//tRNA aminoacylation for protein translation;GO:0044238//primary metabolic process;GO:0006438//valyl-tRNA aminoacylation;GO:0009059//macromolecule biosynthetic process;GO:0090304//nucleic acid metabolic process;GO:0016070//RNA metabolic process;GO:0006399//tRNA metabolic process;GO:0034641//cellular nitrogen compound metabolic process;GO:0006412//translation;GO:0044271//cellular nitrog…	K01873//valyl-tRNA synthetase [EC:6.1.1.9]+ko00970//Aminoacyl-tRNA biosynthesis		XP_010662531.1|0.0e+00|PREDICTED: valine--tRNA ligase, mitochondrial 1 isoform X2 [Vitis vinifera]
qClu-1-3	Ft1	7848936	7853717	+	FtPinG0002463200.01	--	--	--	K13121|2.66798e-108|jcu:105628705|K13121 protein FRA10AC1 | (RefSeq) protein FRA10AC1	[S]	Function unknown	Folate-sensitive fragile site protein Fra10Ac1	--	Uncharacterized protein {ECO:0000313|EMBL:KDP43478.1} OS=Jatropha curcas (Barbados nut) PE=4 SV=1	protein FRA10AC1 isoform X1 [Manihot esculenta]	PREDICTED: Nelumbo nucifera protein FRA10AC1 homolog (LOC104597412), mRNA		K13121//protein FRA10AC1		XP_006439111.1|5.4e-100|protein FRA10AC1 isoform X1 [Citrus clementina]
qClu-1-3	Ft1	7861868	7865250	+	FtPinG0002462800.01	--	--	--	K08064|7.89474e-70|bvg:104907882|K08064 nuclear transcription factor Y, alpha | (RefSeq) nuclear transcription factor Y subunit A-4-like	[K]	Transcription	CCAAT-binding transcription factor (CBF-B/NF-YA) subunit B	Nuclear transcription factor Y subunit A-1 OS=Arabidopsis thaliana OX=3702 GN=NFYA1 PE=2 SV=1	Putative uncharacterized protein {ECO:0000313|EMBL:CBI24892.3} OS=Vitis vinifera (Grape) PE=4 SV=1	PREDICTED: nuclear transcription factor Y subunit A-4 [Beta vulgaris subsp. vulgaris]	--		K08064//nuclear transcription factor Y, alpha;K08064//nuclear transcription factor Y, alpha;K08064//nuclear transcription factor Y, alpha		XP_010695208.1|1.1e-67|PREDICTED: nuclear transcription factor Y subunit A-4 [Beta vulgaris subsp. vulgaris]
qClu-1-3	Ft1	7867982	7872203	-	FtPinG0002462500.01	--	--	--	--	--	--	Domain of unknown function (DUF4506)	--	Putative uncharacterized protein {ECO:0000313|EMBL:CCB49517.1} OS=Vitis vinifera (Grape) PE=4 SV=1	uncharacterized protein LOC110702652 [Chenopodium quinoa]	--				XP_021739278.1|2.1e-112|uncharacterized protein LOC110705683 [Chenopodium quinoa]
qClu-1-3	Ft1	7874122	7878420	+	FtPinG0002462200.01	--	--	--	--	--	--	GDSL/SGNH-like Acyl-Esterase family found in Pmr5 and Cas1p;; PMR5 N terminal Domain	Protein trichome birefringence-like 18 OS=Arabidopsis thaliana OX=3702 GN=TBL18 PE=2 SV=1	Uncharacterized protein {ECO:0000313|EMBL:ESW15891.1} OS=Phaseolus vulgaris (Kidney bean) PE=4 SV=1	PREDICTED: protein YLS7 isoform X1 [Beta vulgaris subsp. vulgaris]	PREDICTED: Populus euphratica protein trichome birefringence-like 18 (LOC105129568), transcript variant X2, mRNA	GO:0031224//intrinsic component of membrane;GO:0016021//integral component of membrane;GO:0016020//membrane;GO:0044425//membrane part;			XP_010671971.1|8.3e-198|PREDICTED: protein YLS7 isoform X1 [Beta vulgaris subsp. vulgaris]
qClu-1-3	Ft1	7893986	7899638	+	FtPinG0002462000.01	[E]	Amino acid transport and metabolism	Molecular Function: polyamine oxidase activity (GO:0046592);; Biological Process: oxidation-reduction process (GO:0055114);;	K13366|0|bvg:104907724|K13366 polyamine oxidase [EC:1.5.3.14 1.5.3.16 1.5.3.-] | (RefSeq) polyamine oxidase 1	[Q]	Secondary metabolites biosynthesis, transport and catabolism	Flavin containing amine oxidoreductase;; NAD(P)-binding Rossmann-like domain;; FAD binding domain	Polyamine oxidase 1 OS=Arabidopsis thaliana OX=3702 GN=PAO1 PE=1 SV=1	Polyamine oxidase 1 isoform 1 {ECO:0000313|EMBL:EOX96637.1} OS=Theobroma cacao (Cacao) PE=4 SV=1	PREDICTED: polyamine oxidase 1 [Beta vulgaris subsp. vulgaris]	PREDICTED: Solanum lycopersicum polyamine oxidase 1 (LOC101253022), mRNA	GO:0016491//oxidoreductase activity;GO:0003824//catalytic activity;	K13366//polyamine oxidase [EC:1.5.3.14 1.5.3.16 1.5.3.-]+ko00410//beta-Alanine metabolism+ko00330//Arginine and proline metabolism+ko01100//Metabolic pathways		XP_010694995.1|6.2e-215|PREDICTED: polyamine oxidase 1 [Beta vulgaris subsp. vulgaris]
qClu-1-3	Ft1	7918422	7921260	+	FtPinG0002461800.01	--	--	--	K09264|3.09567e-33|jcu:105628766|K09264 MADS-box transcription factor, plant | (RefSeq) agamous-like MADS-box protein AGL15	[K]	Transcription	K-box region;; SRF-type transcription factor (DNA-binding and dimerisation domain);; SRF-type transcription factor (DNA-binding and dimerisation domain)	Agamous-like MADS-box protein AGL15 OS=Arabidopsis thaliana OX=3702 GN=AGL15 PE=1 SV=1	Uncharacterized protein {ECO:0000313|EMBL:KDP43607.1} OS=Jatropha curcas (Barbados nut) PE=4 SV=1	agamous-like MADS-box protein AGL15 [Jatropha curcas]	PREDICTED: Eucalyptus grandis agamous-like MADS-box protein AGL15 (LOC104454587), mRNA	GO:0019219//regulation of nucleobase-containing compound metabolic process;GO:0010557//positive regulation of macromolecule biosynthetic process;GO:2001141//regulation of RNA biosynthetic process;GO:0010628//positive regulation of gene expression;GO:0048522//positive regulation of cellular process;GO:0065007//biological regulation;GO:0019222//regulation of metabolic process;GO:0080090//regulation…	K09264//MADS-box transcription factor, plant;K09264//MADS-box transcription factor, plant;K09260//MADS-box transcription enhancer factor 2A;K09264//MADS-box transcription factor, plant		GAV81624.1|8.2e-25|SRF-TF domain-containing protein/K-box domain-containing protein [Cephalotus follicularis]	MADS
qClu-1-3	Ft1	7926957	7932143	+	FtPinG0002461400.01	[E]	Amino acid transport and metabolism	Molecular Function: serine-type carboxypeptidase activity (GO:0004185);; Biological Process: proteolysis (GO:0006508);;	K16297|0|rcu:8269097|K16297 serine carboxypeptidase-like clade II [EC:3.4.16.-] | (RefSeq) serine carboxypeptidase-like 40	[OE]	--	Serine carboxypeptidase	Serine carboxypeptidase-like 40 OS=Arabidopsis thaliana OX=3702 GN=SCPL40 PE=2 SV=2	Carboxypeptidase {ECO:0000256|RuleBase:RU361156} OS=Ricinus communis (Castor bean) PE=3 SV=1	serine carboxypeptidase-like 40 isoform X1 [Olea europaea var. sylvestris]	PREDICTED: Fragaria vesca subsp. vesca serine carboxypeptidase II-3-like (LOC101294533), mRNA	GO:0016020//membrane;GO:0044425//membrane part;GO:0016021//integral component of membrane;GO:0031224//intrinsic component of membrane;GO:0008236//serine-type peptidase activity;GO:0140096//catalytic activity, acting on a protein;GO:0070011//peptidase activity, acting on L-amino acid peptides;GO:0016787//hydrolase activity;GO:0017171//serine hydrolase activity;GO:0004180//carboxypeptidase activity…	K16297//serine carboxypeptidase-like clade II [EC:3.4.16.-]		XP_022895935.1|1.0e-180|serine carboxypeptidase-like 40 isoform X1 [Olea europaea var. sylvestris]
qClu-1-3	Ft1	7938831	7941841	+	FtPinG0002461200.01	--	--	--	--	[R]	General function prediction only	PPR repeat family;; PPR repeat;; PPR repeat;; Pentatricopeptide repeat domain;; Pentacotripeptide-repeat region of PRORP;; Mitochondrial 28S ribosomal protein S27;; PPR repeat family;; PPR repeat;; PPR repeat;; Pentatricopeptide repeat domain;; Pentacotripeptide-repeat region of PRORP;; Mitochondrial 28S ribosomal protein S27	Pentatricopeptide repeat-containing protein At1g71210, mitochondrial OS=Arabidopsis thaliana OX=3702 GN=At1g71210 PE=1 SV=1	Putative uncharacterized protein {ECO:0000313|EMBL:CAN76479.1} OS=Vitis vinifera (Grape) PE=4 SV=1	pentatricopeptide repeat-containing protein At1g71210 [Prunus avium]	--		K17964//leucine-rich PPR motif-containing protein, mitochondrial		XP_023897200.1|3.3e-254|pentatricopeptide repeat-containing protein At1g71210, mitochondrial-like [Quercus suber]
qClu-1-3	Ft1	7948307	7950656	-	FtPinG0002460500.01	[L]	Replication, recombination and repair	Molecular Function: translation initiation factor activity (GO:0003743);; Molecular Function: ATP binding (GO:0005524);; Biological Process: translational initiation (GO:0006413);; Molecular Function: ATP-dependent helicase activity (GO:0008026);;	K03257|0|gra:105767734|K03257 translation initiation factor 4A | (RefSeq) eukaryotic initiation factor 4A-9	[J]	Translation, ribosomal structure and biogenesis	DEAD/DEAH box helicase;; Helicase conserved C-terminal domain;; Type III restriction enzyme, res subunit;; Helicase conserved C-terminal domain	Eukaryotic initiation factor 4A-9 OS=Nicotiana tabacum OX=4097 PE=2 SV=1	Eukaryotic translation initiation factor 4A1 {ECO:0000313|EMBL:EOY29942.1} OS=Theobroma cacao (Cacao) PE=3 SV=1	hypothetical protein COLO4_30690 [Corchorus olitorius]	PREDICTED: Camelina sativa eukaryotic initiation factor 4A-1 (LOC104778692), mRNA	GO:0097159//organic cyclic compound binding;GO:0005488//binding;GO:0043167//ion binding;GO:0032553//ribonucleotide binding;GO:0017111//nucleoside-triphosphatase activity;GO:0016818//hydrolase activity, acting on acid anhydrides, in phosphorus-containing anhydrides;GO:0008144//drug binding;GO:0003723//RNA binding;GO:0035639//purine ribonucleoside triphosphate binding;GO:0017076//purine nucleotide …	K03257//translation initiation factor 4A+ko03013//RNA transport		XP_017228595.1|4.7e-214|PREDICTED: eukaryotic initiation factor 4A-2-like [Daucus carota subsp. sativus]
qClu-1-3	Ft1	7959230	7959663	+	FtPinG0002460400.01	--	--	--	--	--	--	--	--	Uncharacterized protein {ECO:0000313|EMBL:KDO58877.1} OS=Citrus sinensis (Sweet orange) PE=4 SV=1	--	--	GO:0044070//regulation of anion transport;GO:1903789//regulation of amino acid transmembrane transport;GO:0065007//biological regulation;GO:1903959//regulation of anion transmembrane transport;GO:0034765//regulation of ion transmembrane transport;GO:0080143//regulation of amino acid export;GO:0051955//regulation of amino acid transport;GO:0043269//regulation of ion transport;GO:0032879//regulatio…			XP_019433675.1|1.7e-08|PREDICTED: protein GLUTAMINE DUMPER 6-like isoform X1 [Lupinus angustifolius]
qClu-1-3	Ft1	7968162	7969916	+	FtPinG0002460200.01	--	--	--	--	--	--	F-box domain;; F-box domain	F-box/kelch-repeat protein At5g15710 OS=Arabidopsis thaliana OX=3702 GN=At5g15710 PE=2 SV=1	Uncharacterized protein {ECO:0000313|EMBL:KDO72324.1} OS=Citrus sinensis (Sweet orange) PE=4 SV=1	F-box/kelch-repeat protein [Hylocereus polyrhizus]	Theobroma cacao Galactose oxidase/kelch repeat superfamily protein (TCM_019029) mRNA, complete cds		K15196//transcription factor IIIB 90 kDa subunit		ASZ85179.1|5.2e-228|F-box/kelch-repeat protein [Hylocereus polyrhizus]
qClu-1-3	Ft1	7971702	7974427	+	FtPinG0002460000.01	[G]	Carbohydrate transport and metabolism	Biological Process: cell wall macromolecule metabolic process (GO:0044036);;	--	--	--	Protein of unknown function, DUF547;; Leucine-zipper of ternary complex factor MIP1	--	Uncharacterized protein {ECO:0000313|EMBL:KDO60176.1} OS=Citrus sinensis (Sweet orange) PE=4 SV=1	hypothetical protein CUMW_196930 [Citrus unshiu]	--	GO:0003824//catalytic activity;GO:0016772//transferase activity, transferring phosphorus-containing groups;GO:0016301//kinase activity;GO:0016740//transferase activity;			PSR86577.1|1.0e-164|Rho-associated protein kinase [Actinidia chinensis var. chinensis]
qClu-1-3	Ft1	7975503	7979567	-	FtPinG0002459700.01	[J]	Translation, ribosomal structure and biogenesis	Cellular Component: cytoplasm (GO:0005737);; Molecular Function: RNA methyltransferase activity (GO:0008173);; Biological Process: chloroplast organization (GO:0009658);; Biological Process: tRNA methylation (GO:0030488);; Biological Process: protein targeting to chloroplast (GO:0045036);; Molecular Function: iron-sulfur cluster binding (GO:0051536);; Biological Process: rRNA base methylation (GO…	K06941|0|bvg:104904143|K06941 23S rRNA (adenine2503-C2)-methyltransferase [EC:2.1.1.192] | (RefSeq) hypothetical protein	--	--	Radical SAM superfamily	--	Coffea canephora DH200=94 genomic scaffold, scaffold_4 {ECO:0000313|EMBL:CDP00098.1} OS=Coffea canephora (Robusta coffee) PE=3 SV=1	PREDICTED: uncharacterized protein LOC104904143 [Beta vulgaris subsp. vulgaris]	PREDICTED: Populus euphratica uncharacterized LOC105129846 (LOC105129846), mRNA	GO:0001510//RNA methylation;GO:0008152//metabolic process;GO:0070475//rRNA base methylation;GO:0044085//cellular component biogenesis;GO:0006807//nitrogen compound metabolic process;GO:0006399//tRNA metabolic process;GO:0016070//RNA metabolic process;GO:0044238//primary metabolic process;GO:0031167//rRNA methylation;GO:0008033//tRNA processing;GO:0090304//nucleic acid metabolic process;GO:0042254…	K06941//23S rRNA (adenine2503-C2)-methyltransferase [EC:2.1.1.192]		XP_010690639.1|4.8e-175|PREDICTED: uncharacterized protein LOC104904143 [Beta vulgaris subsp. vulgaris]
qClu-1-3	Ft1	7980307	7981443	+	FtPinG0002459600.01	--	--	--	--	--	--	GDSL-like Lipase/Acylhydrolase	GDSL esterase/lipase At5g14450 OS=Arabidopsis thaliana OX=3702 GN=At5g14450 PE=2 SV=1	Uncharacterized protein {ECO:0000313|EMBL:KDP26685.1} OS=Jatropha curcas (Barbados nut) PE=4 SV=1	hypothetical protein CUMW_020760 [Citrus unshiu]	Arabidopsis lyrata subsp. lyrata GDSL-motif lipase/hydrolase family protein, mRNA	GO:0044425//membrane part;GO:0031224//intrinsic component of membrane;GO:0016021//integral component of membrane;GO:0016020//membrane;GO:0016788//hydrolase activity, acting on ester bonds;GO:0003824//catalytic activity;GO:0016787//hydrolase activity;	K01206//alpha-L-fucosidase [EC:3.2.1.51]+ko00511//Other glycan degradation		XP_027099684.1|1.7e-82|GDSL esterase/lipase At3g26430-like [Coffea arabica]
qClu-1-3	Ft1	7982515	7985197	+	FtPinG0002459400.01	--	--	--	--	--	--	--	Uncharacterized protein At2g39910 OS=Arabidopsis thaliana OX=3702 GN=At2g39910 PE=2 SV=2	Putative uncharacterized protein {ECO:0000313|EMBL:CBI31545.3} OS=Vitis vinifera (Grape) PE=4 SV=1	uncharacterized protein At2g39910-like [Chenopodium quinoa]	--		K23115//TELO2-interacting protein 2		XP_021732408.1|3.1e-143|uncharacterized protein At2g39910-like [Chenopodium quinoa]
qClu-1-3	Ft1	7986004	7990212	+	FtPinG0002459200.01	[E]	Amino acid transport and metabolism	Molecular Function: glycine hydroxymethyltransferase activity (GO:0004372);; Cellular Component: nucleus (GO:0005634);; Cellular Component: mitochondrial matrix (GO:0005759);; Cellular Component: plasma membrane (GO:0005886);; Biological Process: L-serine metabolic process (GO:0006563);; Molecular Function: methyltransferase activity (GO:0008168);; Molecular Function: poly(U) RNA binding (GO:0008…	K00600|0|spen:107010969|K00600 glycine hydroxymethyltransferase [EC:2.1.2.1] | (RefSeq) serine hydroxymethyltransferase, mitochondrial	[E]	Amino acid transport and metabolism	Serine hydroxymethyltransferase	Serine hydroxymethyltransferase, mitochondrial OS=Solanum tuberosum OX=4113 PE=2 SV=1	Serine hydroxymethyltransferase {ECO:0000256|RuleBase:RU000585} OS=Solanum lycopersicum (Tomato) PE=3 SV=1	PREDICTED: serine hydroxymethyltransferase, mitochondrial [Nicotiana attenuata]	PREDICTED: Nelumbo nucifera serine hydroxymethyltransferase, mitochondrial-like (LOC104588452), mRNA	GO:0043094//cellular metabolic compound salvage;GO:0009987//cellular process;GO:0006730//one-carbon metabolic process;GO:0044249//cellular biosynthetic process;GO:0006544//glycine metabolic process;GO:0065008//regulation of biological quality;GO:0009069//serine family amino acid metabolic process;GO:0009314//response to radiation;GO:0071704//organic substance metabolic process;GO:0046653//tetrahy…	K00600//glycine hydroxymethyltransferase [EC:2.1.2.1]+ko00670//One carbon pool by folate+ko01230//Biosynthesis of amino acids+ko01100//Metabolic pathways+ko01110//Biosynthesis of secondary metabolites+ko00460//Cyanoamino acid metabolism+ko00260//Glycine, serine and threonine metabolism+ko01200//Carbon metabolism+ko00630//Glyoxylate and dicarboxylate metabolism		XP_019228216.1|9.9e-273|PREDICTED: serine hydroxymethyltransferase, mitochondrial [Nicotiana attenuata]
qClu-1-3	Ft1	7990494	7994039	-	FtPinG0002458900.01	[Q]	Secondary metabolites biosynthesis, transport and catabolism	Molecular Function: oxidoreductase activity, acting on single donors with incorporation of molecular oxygen, incorporation of two atoms of oxygen (GO:0016702);;	K11159|0|nnu:104585914|K11159 carotenoid cleavage dioxygenase | (RefSeq) carotenoid 9,10(9',10')-cleavage dioxygenase 1	[Q]	Secondary metabolites biosynthesis, transport and catabolism	Retinal pigment epithelial membrane protein	Carotenoid 9,10(9&apos;,10&apos;)-cleavage dioxygenase OS=Crocus sativus OX=82528 GN=CCD PE=1 SV=1	Carotenoid cleavage dioxygenase {ECO:0000313|EMBL:ABB82946.1} (Fragment) OS=Cucumis melo (Muskmelon) PE=2 SV=1	PREDICTED: carotenoid 9,10(9&apos;,10&apos;)-cleavage dioxygenase 1 [Nelumbo nucifera]	Fagopyrum tataricum carotenoid cleavage dioxygenase 1 (CCD1) mRNA, partial cds	GO:0016491//oxidoreductase activity;GO:0003824//catalytic activity;GO:0016701//oxidoreductase activity, acting on single donors with incorporation of molecular oxygen;GO:0051213//dioxygenase activity;GO:0046872//metal ion binding;GO:0005488//binding;GO:0016702//oxidoreductase activity, acting on single donors with incorporation of molecular oxygen, incorporation of two atoms of oxygen;GO:0043169/…	K00465//carotenoid 9,10(9',10')-cleavage dioxygenase 1 [EC:1.13.11.-]		XP_010241258.1|1.3e-238|PREDICTED: carotenoid 9,10(9',10')-cleavage dioxygenase 1 [Nelumbo nucifera]
qClu-1-3	Ft1	7994591	8000683	-	FtPinG0002458300.01	--	--	Cellular Component: mitochondrial inner membrane (GO:0005743);; Cellular Component: vacuolar membrane (GO:0005774);; Cellular Component: peroxisomal membrane (GO:0005778);; Biological Process: fatty acid beta-oxidation (GO:0006635);; Cellular Component: integral component of membrane (GO:0016021);; Biological Process: NAD transport (GO:0043132);; Biological Process: regulation of peroxisome size …	K13354|7.89649e-169|bvg:104903668|K13354 solute carrier family 25 (peroxisomal adenine nucleotide transporter), member 17 | (RefSeq) peroxisomal nicotinamide adenine dinucleotide carrier	[C]	Energy production and conversion	Mitochondrial carrier protein;; Mitochondrial carrier protein	Peroxisomal nicotinamide adenine dinucleotide carrier OS=Arabidopsis thaliana OX=3702 GN=PXN PE=1 SV=1	Putative uncharacterized protein {ECO:0000313|EMBL:CBI31533.3} OS=Vitis vinifera (Grape) PE=3 SV=1	hypothetical protein CRG98_040067 [Punica granatum]	Ricinus communis peroxisomal membrane protein pmp34, putative, mRNA	GO:0044425//membrane part;GO:0031224//intrinsic component of membrane;GO:0016021//integral component of membrane;GO:0016020//membrane;GO:0022857//transmembrane transporter activity;GO:0005215//transporter activity;	K13354//solute carrier family 25 (peroxisomal adenine nucleotide transporter), member 17+ko04146//Peroxisome		PKI39597.1|2.8e-144|hypothetical protein CRG98_040067 [Punica granatum]
qClu-1-3	Ft1	7998866	7999156	-	FtPinG0002458500.01	\	\	\	\	\	\	\	\	\	\	\
qClu-1-3	Ft1	8005760	8008274	+	FtPinG0002458200.01	--	--	--	--	--	--	Domain of unknown function (DUF4220);; Protein of unknown function, DUF594;; Domain of unknown function (DUF4220)	--	Coffea canephora DH200=94 genomic scaffold, scaffold_120 {ECO:0000313|EMBL:CDP16262.1} OS=Coffea canephora (Robusta coffee) PE=4 SV=1	hypothetical protein CRG98_038039 [Punica granatum]	--	GO:0016020//membrane;GO:0044425//membrane part;GO:0016021//integral component of membrane;GO:0031224//intrinsic component of membrane;	K00784//ribonuclease Z [EC:3.1.26.11]+ko03013//RNA transport;K01728//pectate lyase [EC:4.2.2.2]+ko00040//Pentose and glucuronate interconversions		PKI41528.1|4.3e-73|hypothetical protein CRG98_038039 [Punica granatum]
qClu-1-3	Ft1	8024854	8026514	+	FtPinG0002458000.01	[G]	Carbohydrate transport and metabolism	--	--	[R]	General function prediction only	Strictosidine synthase;; SMP-30/Gluconolaconase/LRE-like region	Protein STRICTOSIDINE SYNTHASE-LIKE 10 OS=Arabidopsis thaliana OX=3702 GN=SSL10 PE=2 SV=1	Putative uncharacterized protein {ECO:0000313|EMBL:CBI28987.3} OS=Vitis vinifera (Grape) PE=4 SV=1	protein STRICTOSIDINE SYNTHASE-LIKE 10-like [Spinacia oleracea]	--	GO:0009058//biosynthetic process;GO:0008152//metabolic process;GO:0016844//strictosidine synthase activity;GO:0016829//lyase activity;GO:0016840//carbon-nitrogen lyase activity;GO:0016843//amine-lyase activity;GO:0003824//catalytic activity;	K21407//adipocyte plasma membrane-associated protein		XP_021851243.1|3.9e-88|protein STRICTOSIDINE SYNTHASE-LIKE 10-like [Spinacia oleracea]
qClu-1-3	Ft1	8040224	8040476	-	FtPinG0002457700.01	[J]	Translation, ribosomal structure and biogenesis	Molecular Function: structural constituent of ribosome (GO:0003735);; Biological Process: translation (GO:0006412);; Cellular Component: chloroplast (GO:0009507);; Cellular Component: small ribosomal subunit (GO:0015935);; Molecular Function: rRNA binding (GO:0019843);;	K02982|1.42778e-26|rcu:11542358|K02982 small subunit ribosomal protein S3 | (RefSeq) rps3, RCOM_ORF00082; ribosomal protein S3	--	--	--	30S ribosomal protein S3, chloroplastic OS=Spinacia oleracea OX=3562 GN=rps3 PE=1 SV=3	30S ribosomal protein S3, chloroplastic {ECO:0000256|HAMAP-Rule:MF_01309, ECO:0000256|RuleBase:RU003626} OS=Fagopyrum esculentum subsp. ancestrale (Wild buckwheat) PE=3 SV=1	ribosomal protein S3 [Fagopyrum esculentum subsp. ancestrale]	Fagopyrum esculentum subsp. ancestrale chloroplast, complete genome
qClu-1-3	Ft1	8043327	8046136	+	FtPinG0002457600.01	--	--	Molecular Function: aspartic-type endopeptidase activity (GO:0004190);; Biological Process: proteolysis (GO:0006508);;	--	[O]	Posttranslational modification, protein turnover, chaperones	Xylanase inhibitor N-terminal;; Xylanase inhibitor C-terminal;; Eukaryotic aspartyl protease	Aspartyl protease AED3 OS=Arabidopsis thaliana OX=3702 GN=AED3 PE=1 SV=1	Aspartic proteinase nepenthesin-1 {ECO:0000313|EMBL:EXB62686.1} OS=Morus notabilis PE=4 SV=1	aspartyl protease AED3 [Morus notabilis]	--	GO:0070011//peptidase activity, acting on L-amino acid peptides;GO:0003824//catalytic activity;GO:0016787//hydrolase activity;GO:0004190//aspartic-type endopeptidase activity;GO:0004175//endopeptidase activity;GO:0140096//catalytic activity, acting on a protein;GO:0008233//peptidase activity;GO:0070001//aspartic-type peptidase activity;	K01381//saccharopepsin [EC:3.4.23.25];K01379//cathepsin D [EC:3.4.23.5]		XP_010095993.2|2.4e-164|aspartyl protease AED3 [Morus notabilis]
qClu-1-3	Ft1	8048539	8052831	-	FtPinG0002457300.01	--	--	--	--	[R]	General function prediction only	PPR repeat family;; PPR repeat;; PPR repeat;; Pentatricopeptide repeat domain;; Pentacotripeptide-repeat region of PRORP;; Tetratricopeptide repeat;; PPR repeat family;; PPR repeat;; PPR repeat;; Pentatricopeptide repeat domain;; Pentacotripeptide-repeat region of PRORP;; Tetratricopeptide repeat;; Myb/SANT-like DNA-binding domain	Pentatricopeptide repeat-containing protein At2g13600 OS=Arabidopsis thaliana OX=3702 GN=PCMP-E76 PE=3 SV=1	Putative uncharacterized protein {ECO:0000313|EMBL:CBI40755.3} OS=Vitis vinifera (Grape) PE=4 SV=1	DYW domain containing protein [Trema orientalis]	--	GO:0008270//zinc ion binding;GO:0043169//cation binding;GO:0043167//ion binding;GO:0005488//binding;GO:0046872//metal ion binding;GO:0046914//transition metal ion binding;	K17710//pentatricopeptide repeat domain-containing protein 1		XP_023914641.1|2.6e-272|pentatricopeptide repeat-containing protein At2g13600-like [Quercus suber]
qClu-1-3	Ft1	8055771	8056110	-	FtPinG0002457100.01	--	--	--	--	[R]	General function prediction only	Integrase core domain	Retrovirus-related Pol polyprotein from transposon RE1 OS=Arabidopsis thaliana OX=3702 GN=RE1 PE=2 SV=1	Uncharacterized protein {ECO:0000313|EnsemblPlants:PGSC0003DMT400074639} OS=Solanum tuberosum (Potato) PE=4 SV=1	putative ribonuclease H-like domain-containing protein [Helianthus annuus]	--
qClu-1-3	Ft1	8060139	8062481	-	FtPinG0002456700.01	[S]	Function unknown	Biological Process: double-strand break repair via homologous recombination (GO:0000724);; Molecular Function: double-stranded DNA binding (GO:0003690);; Molecular Function: single-stranded DNA binding (GO:0003697);; Cellular Component: nucleus (GO:0005634);; Molecular Function: cobalt ion binding (GO:0050897);;	--	--	--	--	DNA repair RAD52-like protein 1, mitochondrial OS=Arabidopsis thaliana OX=3702 GN=RAD52-1 PE=1 SV=1	Cobalt ion binding {ECO:0000313|EMBL:EOY16928.1} OS=Theobroma cacao (Cacao) PE=4 SV=1	PREDICTED: uncharacterized protein LOC18592767 isoform X1 [Theobroma cacao]	Prunus persica hypothetical protein (PRUPE_ppa012025mg) mRNA, complete cds	GO:0006725//cellular aromatic compound metabolic process;GO:0010467//gene expression;GO:0090304//nucleic acid metabolic process;GO:0044260//cellular macromolecule metabolic process;GO:0006396//RNA processing;GO:0000724//double-strand break repair via homologous recombination;GO:0008380//RNA splicing;GO:0050896//response to stimulus;GO:0000725//recombinational repair;GO:0000377//RNA splicing, via …			OMO51482.1|2.3e-66|hypothetical protein CCACVL1_29776 [Corchorus capsularis]
qClu-1-3	Ft1	8081595	8091961	+	FtPinG0002456200.01	[D]	Cell cycle control, cell division, chromosome partitioning	Biological Process: nuclear-transcribed mRNA catabolic process (GO:0000956);; Molecular Function: protein kinase activity (GO:0004672);; Molecular Function: ubiquitin-protein transferase activity (GO:0004842);; Molecular Function: ATP binding (GO:0005524);; Cellular Component: early endosome (GO:0005769);; Cellular Component: trans-Golgi network (GO:0005802);; Biological Process: protein phosphor…	K16279|0|jcu:105631247|K16279 E3 ubiquitin-protein ligase KEG [EC:2.7.11.1 2.3.2.27] | (RefSeq) E3 ubiquitin-protein ligase KEG	--	--	Ankyrin repeats (3 copies);; Ankyrin repeats (many copies);; Protein kinase domain;; Protein tyrosine kinase;; Ankyrin repeat;; Ankyrin repeats (many copies);; Ankyrin repeat;; RING-type zinc-finger;; Zinc finger, C3HC4 type (RING finger);; Ring finger domain	E3 ubiquitin-protein ligase KEG OS=Arabidopsis thaliana OX=3702 GN=KEG PE=1 SV=2	Uncharacterized protein {ECO:0000313|EMBL:KDP40550.1} OS=Jatropha curcas (Barbados nut) PE=4 SV=1	E3 ubiquitin-protein ligase KEG [Spinacia oleracea]	PREDICTED: Beta vulgaris subsp. vulgaris E3 ubiquitin-protein ligase KEG (LOC104906308), mRNA	GO:0071495//cellular response to endogenous stimulus;GO:0009787//regulation of abscisic acid-activated signaling pathway;GO:0048583//regulation of response to stimulus;GO:0051716//cellular response to stimulus;GO:0050794//regulation of cellular process;GO:0009737//response to abscisic acid;GO:0051649//establishment of localization in cell;GO:0009738//abscisic acid-activated signaling pathway;GO:0…	K16279//E3 ubiquitin-protein ligase KEG [EC:2.7.11.1 2.3.2.27];K16279//E3 ubiquitin-protein ligase KEG [EC:2.7.11.1 2.3.2.27]		XP_021610322.1|0.0e+00|E3 ubiquitin-protein ligase KEG isoform X1 [Manihot esculenta]
qClu-1-3	Ft1	8083490	8083746	+	FtPinG0002456400.01	\	\	\	\	\	\	\	\	\	\	\
qClu-1-3	Ft1	8094736	8098392	+	FtPinG0002456000.01	[R]	General function prediction only	Biological Process: protein methylation (GO:0006479);; Molecular Function: methyltransferase activity (GO:0008168);;	K11436|0|pmum:103330803|K11436 type I protein arginine methyltransferase [EC:2.1.1.319] | (RefSeq) probable protein arginine N-methyltransferase 3	[OKT]	--	Methyltransferase domain;; Methyltransferase domain;; C2H2 type zinc-finger (2 copies);; Methyltransferase domain;; Ribosomal protein L11 methyltransferase (PrmA);; Methyltransferase domain;; Methyltransferase small domain;; Tellurite resistance protein TehB;; Mycolic acid cyclopropane synthetase;; ubiE/COQ5 methyltransferase family	Probable protein arginine N-methyltransferase 3 OS=Arabidopsis thaliana OX=3702 GN=PRMT3 PE=2 SV=1	Arginine N-methyltransferase family protein {ECO:0000313|EMBL:EEE83998.2} OS=Populus trichocarpa (Western balsam poplar) PE=4 SV=2	hypothetical protein SOVF_108070 [Spinacia oleracea]	PREDICTED: Pyrus x bretschneideri probable protein arginine N-methyltransferase 3 (LOC103952091), mRNA	GO:0044238//primary metabolic process;GO:0071704//organic substance metabolic process;GO:0036211//protein modification process;GO:0006807//nitrogen compound metabolic process;GO:0008213//protein alkylation;GO:0044237//cellular metabolic process;GO:0044267//cellular protein metabolic process;GO:0009987//cellular process;GO:0043170//macromolecule metabolic process;GO:0019538//protein metabolic proc…	K11436//type I protein arginine methyltransferase [EC:2.1.1.319]		KNA14363.1|5.8e-210|hypothetical protein SOVF_108070 [Spinacia oleracea]
qClu-1-3	Ft1	8099785	8100495	+	FtPinG0002455800.01	--	--	--	--	--	--	Protein of unknown function, DUF617;; Protein of unknown function, DUF617	Protein MIZU-KUSSEI 1 OS=Arabidopsis thaliana OX=3702 GN=MIZ1 PE=1 SV=1	Uncharacterized protein {ECO:0000313|EMBL:EEE78924.1} OS=Populus trichocarpa (Western balsam poplar) PE=4 SV=1	protein MIZU-KUSSEI 1-like [Chenopodium quinoa]	--				XP_021751556.1|2.4e-97|protein MIZU-KUSSEI 1-like [Chenopodium quinoa]
qClu-1-3	Ft1	8101467	8104226	+	FtPinG0002455600.01	--	--	Molecular Function: transferase activity (GO:0016740);;	--	[R]	General function prediction only	Sulfotransferase domain;; Sulfotransferase domain	Cytosolic sulfotransferase 14 OS=Arabidopsis thaliana OX=3702 GN=SOT14 PE=2 SV=1	Sulfotransferase {ECO:0000256|RuleBase:RU361155} OS=Erythranthe guttata (Yellow monkey flower) PE=3 SV=1	cytosolic sulfotransferase 15-like [Chenopodium quinoa]	--
qClu-1-3	Ft1	8105995	8106574	+	FtPinG0002455200.01	--	--	Cellular Component: chloroplast (GO:0009507);;	--	--	--	Protein of unknown function, DUF617;; Protein of unknown function, DUF617	Protein MIZU-KUSSEI 1 OS=Arabidopsis thaliana OX=3702 GN=MIZ1 PE=1 SV=1	Uncharacterized protein {ECO:0000313|EMBL:EOA22608.1} OS=Capsella rubella PE=4 SV=1	hypothetical protein SOVF_031420 [Spinacia oleracea]	--				KNA22750.1|4.6e-46|hypothetical protein SOVF_031420 [Spinacia oleracea]
qClu-1-3	Ft1	8107123	8109543	+	FtPinG0002455000.01	--	--	--	--	[R]	General function prediction only	Sulfotransferase domain;; Sulfotransferase domain;; Sulfotransferase domain	Cytosolic sulfotransferase 15 OS=Arabidopsis thaliana OX=3702 GN=SOT15 PE=1 SV=1	Sulfotransferase {ECO:0000256|RuleBase:RU361155} OS=Theobroma cacao (Cacao) PE=3 SV=1	cytosolic sulfotransferase 15-like [Chenopodium quinoa]	PREDICTED: Tarenaya hassleriana cytosolic sulfotransferase 15-like (LOC104809914), mRNA	GO:0003824//catalytic activity;GO:0016740//transferase activity;GO:0016782//transferase activity, transferring sulfur-containing groups;GO:0008146//sulfotransferase activity;	K22312//hydroxyjasmonate sulfotransferase [EC:2.8.2.39]		XP_021762228.1|5.2e-109|cytosolic sulfotransferase 15-like [Chenopodium quinoa]
qClu-1-3	Ft1	8114034	8115263	-	FtPinG0002454500.01	--	--	--	--	[R]	General function prediction only	Sulfotransferase domain	Cytosolic sulfotransferase 15 OS=Arabidopsis thaliana OX=3702 GN=SOT15 PE=1 SV=1	Sulfotransferase {ECO:0000256|RuleBase:RU361155} OS=Theobroma cacao (Cacao) PE=3 SV=1	cytosolic sulfotransferase 15-like [Chenopodium quinoa]	--	GO:0016740//transferase activity;GO:0016782//transferase activity, transferring sulfur-containing groups;GO:0003824//catalytic activity;GO:0008146//sulfotransferase activity;	K22312//hydroxyjasmonate sulfotransferase [EC:2.8.2.39]	Triticum aestivum cDNA, clone: WT012_K21, cultivar: Chinese Spring	XP_021762228.1|1.1e-116|cytosolic sulfotransferase 15-like [Chenopodium quinoa]
qClu-1-3	Ft1	8133006	8134180	-	FtPinG0002454300.01	--	--	--	--	--	--	C2 domain of PTEN tumour-suppressor protein	Formin-like protein 20 OS=Arabidopsis thaliana OX=3702 GN=FH20 PE=2 SV=3	Formin-like protein {ECO:0000256|RuleBase:RU361260} OS=Glycine max (Soybean) PE=3 SV=1	hypothetical protein GLYMA_04G165700 [Glycine max]	PREDICTED: Beta vulgaris subsp. vulgaris formin-like protein 20 (LOC104887255), transcript variant X4, misc_RNA		K18080//tensin;K02184//formin 2		XP_023637696.1|1.8e-45|formin-like protein 20 [Capsella rubella]
qClu-1-3	Ft1	8142267	8151485	+	FtPinG0002454200.01	--	--	Molecular Function: transcription cofactor activity (GO:0003712);; Biological Process: regulation of transcription, DNA-templated (GO:0006355);;	K14972|0|bvg:104887126|K14972 PAX-interacting protein 1 | (RefSeq) mediator of RNA polymerase II transcription subunit 15a	--	--	KIX domain	Mediator of RNA polymerase II transcription subunit 15a OS=Arabidopsis thaliana OX=3702 GN=MED15A PE=1 SV=1	Uncharacterized protein {ECO:0000313|EMBL:KDO52330.1} OS=Citrus sinensis (Sweet orange) PE=4 SV=1	mediator of RNA polymerase II transcription subunit 15a-like [Olea europaea var. sylvestris]	Vitis vinifera clone SS0AFA17YC15	GO:0006355//regulation of transcription, DNA-templated;GO:0010556//regulation of macromolecule biosynthetic process;GO:2001141//regulation of RNA biosynthetic process;GO:0019222//regulation of metabolic process;GO:2000112//regulation of cellular macromolecule biosynthetic process;GO:0051252//regulation of RNA metabolic process;GO:0050789//regulation of biological process;GO:0050794//regulation of…	K14972//PAX-interacting protein 1;K14972//PAX-interacting protein 1;K14972//PAX-interacting protein 1;K14972//PAX-interacting protein 1		XP_021762331.1|5.0e-169|mediator of RNA polymerase II transcription subunit 15a-like isoform X1 [Chenopodium quinoa]
qClu-1-3	Ft1	8158386	8163058	-	FtPinG0002453900.01	--	--	--	--	--	--	--	--	Uncharacterized protein {ECO:0000313|EnsemblPlants:Solyc03g095260.2.1} OS=Solanum lycopersicum (Tomato) PE=4 SV=1	uncharacterized protein LOC110778953 [Spinacia oleracea]	PREDICTED: Beta vulgaris subsp. vulgaris uncharacterized LOC104887131 (LOC104887131), mRNA		K05658//ATP-binding cassette, subfamily B (MDR/TAP), member 1 [EC:7.6.2.2]+ko02010//ABC transporters;K05658//ATP-binding cassette, subfamily B (MDR/TAP), member 1 [EC:7.6.2.2]+ko02010//ABC transporters		XP_021762324.1|3.1e-238|uncharacterized protein LOC110727092 [Chenopodium quinoa]
qClu-1-3	Ft1	8167814	8171030	-	FtPinG0002453700.01	[I]	Lipid transport and metabolism	Molecular Function: catalytic activity (GO:0003824);;	--	[R]	General function prediction only	alpha/beta hydrolase fold;; Alpha/beta hydrolase family;; Serine aminopeptidase, S33;; Serine hydrolase;; Prolyl oligopeptidase family;; Alpha/beta hydrolase family	--	Coffea canephora DH200=94 genomic scaffold, scaffold_78 {ECO:0000313|EMBL:CDP13873.1} OS=Coffea canephora (Robusta coffee) PE=4 SV=1	abhydrolase domain-containing protein cgi-58-like isoform X1 [Chenopodium quinoa]	Cucumis melo genomic chromosome, chr_9				XP_021762320.1|1.4e-146|abhydrolase domain-containing protein cgi-58-like isoform X1 [Chenopodium quinoa]
qClu-1-3	Ft1	8172575	8175096	+	FtPinG0002453600.01	[CR]	--	Molecular Function: nucleotide binding (GO:0000166);; Cellular Component: peroxisome (GO:0005777);; Molecular Function: zinc ion binding (GO:0008270);; Molecular Function: oxidoreductase activity (GO:0016491);; Biological Process: oxidation-reduction process (GO:0055114);;	--	[CR]	--	Zinc-binding dehydrogenase;; Zinc-binding dehydrogenase;; Alcohol dehydrogenase GroES-like domain;; Alcohol dehydrogenase GroES-like domain	2-methylene-furan-3-one reductase OS=Fragaria ananassa OX=3747 GN=EO PE=1 SV=1	Oxidoreductase family protein {ECO:0000313|EMBL:ERP49151.1} OS=Populus trichocarpa (Western balsam poplar) PE=2 SV=1	oxidoreductase family protein [Populus trichocarpa]	PREDICTED: Citrus sinensis quinone oxidoreductase-like protein 2 homolog (LOC102624635), mRNA	GO:0003824//catalytic activity;GO:0016491//oxidoreductase activity;GO:0043169//cation binding;GO:0046872//metal ion binding;GO:0008270//zinc ion binding;GO:0043167//ion binding;GO:0005488//binding;GO:0046914//transition metal ion binding;	K00344//NADPH2:quinone reductase [EC:1.6.5.5];K00344//NADPH2:quinone reductase [EC:1.6.5.5]		XP_019417509.1|1.3e-153|PREDICTED: quinone oxidoreductase-like protein 2 homolog [Lupinus angustifolius]
qClu-1-3	Ft1	8175393	8176685	-	FtPinG0002453300.01	[HR]	--	--	--	--	--	--	Methylesterase 17 OS=Arabidopsis thaliana OX=3702 GN=MES17 PE=1 SV=1	Uncharacterized protein {ECO:0000313|EMBL:ESR49196.1} OS=Citrus clementina PE=4 SV=1	Abhydrolase_6 domain-containing protein [Cephalotus follicularis]	--	GO:0016787//hydrolase activity;GO:0003824//catalytic activity;	K13544//pheophorbidase [EC:3.1.1.82]+ko00860//Porphyrin and chlorophyll metabolism+ko01110//Biosynthesis of secondary metabolites		GAV67758.1|1.9e-44|Abhydrolase_6 domain-containing protein [Cephalotus follicularis]
qClu-1-3	Ft1	8180511	8186686	-	FtPinG0002452900.01	[HT]	--	Biological Process: maltose metabolic process (GO:0000023);; Cellular Component: plastoglobule (GO:0010287);; Biological Process: chlorophyll catabolic process (GO:0015996);; Molecular Function: transferase activity, transferring phosphorus-containing groups (GO:0016772);; Biological Process: starch biosynthetic process (GO:0019252);; Biological Process: positive regulation of catalytic activity …	K08869|0|bvg:104887152|K08869 aarF domain-containing kinase | (RefSeq) uncharacterized aarF domain-containing protein kinase At5g05200, chloroplastic	[R]	General function prediction only	ABC1 family	Uncharacterized aarF domain-containing protein kinase At5g05200, chloroplastic OS=Arabidopsis thaliana OX=3702 GN=At5g05200 PE=1 SV=1	Uncharacterized protein {ECO:0000313|EMBL:KCW65796.1} OS=Eucalyptus grandis (Flooded gum) PE=4 SV=1	PREDICTED: uncharacterized aarF domain-containing protein kinase At5g05200, chloroplastic [Beta vulgaris subsp. vulgaris]	PREDICTED: Beta vulgaris subsp. vulgaris uncharacterized aarF domain-containing protein kinase At5g05200, chloroplastic (LOC104887152), mRNA		K08869//aarF domain-containing kinase	PREDICTED: Vitis vinifera hypothetical protein LOC100252764 (LOC100252764), mRNA	KDO67562.1|2.4e-242|hypothetical protein CISIN_1g009334mg [Citrus sinensis]
qClu-1-3	Ft1	8182163	8182499	-	FtPinG0002453100.01	\	\	\	\	\	\	\	\	\	\	\
qClu-1-3	Ft1	8189724	8202952	+	FtPinG0002452600.01	[KL]	--	Molecular Function: ion binding (GO:0043167);; Molecular Function: organic cyclic compound binding (GO:0097159);; Molecular Function: heterocyclic compound binding (GO:1901363);;	K15710|0|bvg:104887156|K15710 E3 ubiquitin-protein ligase SHPRH [EC:3.6.4.- 2.3.2.27] | (RefSeq) E3 ubiquitin-protein ligase SHPRH	[L]	Replication, recombination and repair	SNF2 family N-terminal domain;; Helicase conserved C-terminal domain	DNA repair protein RAD5A OS=Arabidopsis thaliana OX=3702 GN=RAD5A PE=1 SV=1	Putative uncharacterized protein {ECO:0000313|EMBL:CBI25341.3} OS=Vitis vinifera (Grape) PE=4 SV=1	PREDICTED: E3 ubiquitin-protein ligase SHPRH [Beta vulgaris subsp. vulgaris]	PREDICTED: Populus euphratica E3 ubiquitin-protein ligase SHPRH-like (LOC105107433), mRNA	GO:0000166//nucleotide binding;GO:0043169//cation binding;GO:0043168//anion binding;GO:0032555//purine ribonucleotide binding;GO:0097159//organic cyclic compound binding;GO:0035639//purine ribonucleoside triphosphate binding;GO:0097367//carbohydrate derivative binding;GO:0046872//metal ion binding;GO:0032559//adenyl ribonucleotide binding;GO:0030554//adenyl nucleotide binding;GO:0036094//small mo…	K15710//E3 ubiquitin-protein ligase SHPRH [EC:3.6.4.- 2.3.2.27];K15710//E3 ubiquitin-protein ligase SHPRH [EC:3.6.4.- 2.3.2.27];K15710//E3 ubiquitin-protein ligase SHPRH [EC:3.6.4.- 2.3.2.27];K15710//E3 ubiquitin-protein ligase SHPRH [EC:3.6.4.- 2.3.2.27]		XP_010670056.1|0.0e+00|PREDICTED: E3 ubiquitin-protein ligase SHPRH [Beta vulgaris subsp. vulgaris]	Alfin-like
qClu-1-3	Ft1	8208018	8209063	-	FtPinG0002452300.01	[T]	Signal transduction mechanisms	Molecular Function: phosphorelay response regulator activity (GO:0000156);; Biological Process: phosphorelay signal transduction system (GO:0000160);; Biological Process: regulation of transcription, DNA-templated (GO:0006355);; Biological Process: intracellular signal transduction (GO:0035556);; Cellular Component: intracellular membrane-bounded organelle (GO:0043231);; Cellular Component: cytop…	K14492|1.10576e-58|bvg:104887166|K14492 two-component response regulator ARR-A family | (RefSeq) two-component response regulator ARR17	[K]	Transcription	Response regulator receiver domain	Two-component response regulator ARR17 OS=Arabidopsis thaliana OX=3702 GN=ARR17 PE=2 SV=1	Uncharacterized protein {ECO:0000313|EnsemblPlants:Solyc06g048930.2.1} OS=Solanum lycopersicum (Tomato) PE=4 SV=1	PREDICTED: two-component response regulator ARR17-like isoform X1 [Nicotiana sylvestris]	Phyllostachys edulis cDNA clone: bphylf034b15, full insert sequence	GO:0007165//signal transduction;GO:0051716//cellular response to stimulus;GO:0065007//biological regulation;GO:0023052//signaling;GO:0050789//regulation of biological process;GO:0000160//phosphorelay signal transduction system;GO:0009987//cellular process;GO:0050794//regulation of cellular process;GO:0050896//response to stimulus;GO:0007154//cell communication;GO:0035556//intracellular signal tra…	K14492//two-component response regulator ARR-A family+ko04075//Plant hormone signal transduction		XP_009768329.1|1.9e-45|PREDICTED: two-component response regulator ARR17-like isoform X1 [Nicotiana sylvestris]
qClu-1-3	Ft1	8221542	8227907	-	FtPinG0002451900.01	[J]	Translation, ribosomal structure and biogenesis	--	K15437|2.9722e-161|bvg:104887167|K15437 aminoacyl tRNA synthase complex-interacting multifunctional protein 1 | (RefSeq) aminoacyl tRNA synthase complex-interacting multifunctional protein 1	[J]	Translation, ribosomal structure and biogenesis	Putative tRNA binding domain	Probable methionine--tRNA ligase OS=Oryza sativa subsp. japonica OX=39947 GN=Os06g0508700 PE=2 SV=2	OB-fold nucleic acid binding domain-containing protein isoform 3 {ECO:0000313|EMBL:EOY20092.1} OS=Theobroma cacao (Cacao) PE=4 SV=1	tRNA-aminoacylation cofactor arc1-like [Chenopodium quinoa]	PREDICTED: Beta vulgaris subsp. vulgaris aminoacyl tRNA synthase complex-interacting multifunctional protein 1 (LOC104887167), transcript variant X2, mRNA	GO:0003723//RNA binding;GO:0005488//binding;GO:0003676//nucleic acid binding;GO:0000049//tRNA binding;GO:1901363//heterocyclic compound binding;GO:0097159//organic cyclic compound binding;	K15437//aminoacyl tRNA synthase complex-interacting multifunctional protein 1;K15437//aminoacyl tRNA synthase complex-interacting multifunctional protein 1		XP_021737931.1|2.9e-145|tRNA-aminoacylation cofactor arc1-like [Chenopodium quinoa]
qClu-1-3	Ft1	8237523	8241100	+	FtPinG0002451600.01	[K]	Transcription	--	--	--	--	Protein tyrosine kinase;; Protein kinase domain;; Leucine rich repeat;; Leucine Rich repeats (2 copies);; Leucine Rich Repeat;; Leucine rich repeat N-terminal domain;; Leucine Rich repeat;; Protein tyrosine kinase;; Protein kinase domain	Probable LRR receptor-like serine/threonine-protein kinase IRK OS=Arabidopsis thaliana OX=3702 GN=IRK PE=1 SV=1	Leucine-rich repeat protein kinase family protein {ECO:0000313|EMBL:EOY20098.1} OS=Theobroma cacao (Cacao) PE=4 SV=1	probable LRR receptor-like serine/threonine-protein kinase IRK [Quercus suber]	PREDICTED: Pyrus x bretschneideri probably inactive leucine-rich repeat receptor-like protein kinase At3g28040 (LOC103953806), mRNA	GO:0016021//integral component of membrane;GO:0031224//intrinsic component of membrane;GO:0044425//membrane part;GO:0016020//membrane;GO:0030554//adenyl nucleotide binding;GO:0043168//anion binding;GO:0097159//organic cyclic compound binding;GO:0032555//purine ribonucleotide binding;GO:0017076//purine nucleotide binding;GO:0008144//drug binding;GO:0035639//purine ribonucleoside triphosphate bindi…	K20718//LRR receptor-like serine/threonine-protein kinase ERECTA [EC:2.7.11.1]+ko04016//MAPK signaling pathway - plant;K20718//LRR receptor-like serine/threonine-protein kinase ERECTA [EC:2.7.11.1]+ko04016//MAPK signaling pathway - plant;K20718//LRR receptor-like serine/threonine-protein kinase ERECTA [EC:2.7.11.1]+ko04016//MAPK signaling pathway - plant	PREDICTED: Vitis vinifera hypothetical protein LOC100257029 (LOC100257029), mRNA	KNA18926.1|0.0e+00|hypothetical protein SOVF_066240 [Spinacia oleracea]
qClu-1-3	Ft1	8244361	8244657	-	FtPinG0002451300.01	--	--	--	--	--	--	--	--	RNA/RNP complex-1-interacting phosphatase, putative {ECO:0000313|EMBL:EOX96654.1} OS=Theobroma cacao (Cacao) PE=4 SV=1	hypothetical protein CDL12_18861 [Handroanthus impetiginosus]	--	GO:0016020//membrane;GO:0031224//intrinsic component of membrane;GO:0016021//integral component of membrane;GO:0044425//membrane part;			EOX96654.1|5.9e-21|RNA/RNP complex-1-interacting phosphatase, putative [Theobroma cacao]
qClu-1-3	Ft1	8250302	8251949	+	FtPinG0002451200.01	[K]	Transcription	Cellular Component: DNA-directed RNA polymerase IV complex (GO:0000418);; Molecular Function: DNA-directed 5'-3' RNA polymerase activity (GO:0003899);; Biological Process: transcription, DNA-templated (GO:0006351);;	K16253|5.19365e-72|bvg:104903422|K16253 DNA-directed RNA polymerase IV and V subunit 7 | (RefSeq) DNA-directed RNA polymerase V subunit 7	[K]	Transcription	SHS2 domain found in N terminus of Rpb7p/Rpc25p/MJ0397;; S1 RNA binding domain;; SHS2 domain found in N terminus of Rpb7p/Rpc25p/MJ0397;; S1 RNA binding domain	DNA-directed RNA polymerase V subunit 7 OS=Arabidopsis thaliana OX=3702 GN=NRPE7 PE=1 SV=1	Uncharacterized protein {ECO:0000313|EMBL:KDP35754.1} OS=Jatropha curcas (Barbados nut) PE=4 SV=1	dna-directed rna polymerase v subunit 7 [Quercus suber]	--	GO:0009058//biosynthetic process;GO:0006725//cellular aromatic compound metabolic process;GO:0071704//organic substance metabolic process;GO:0044271//cellular nitrogen compound biosynthetic process;GO:0044260//cellular macromolecule metabolic process;GO:1901576//organic substance biosynthetic process;GO:0006139//nucleobase-containing compound metabolic process;GO:0044238//primary metabolic proces…	K16253//DNA-directed RNA polymerase IV and V subunit 7		XP_010689752.1|2.2e-63|PREDICTED: DNA-directed RNA polymerase V subunit 7 [Beta vulgaris subsp. vulgaris]
qClu-1-3	Ft1	8259789	8266744	+	FtPinG0002450600.01	[R]	General function prediction only	--	--	[R]	General function prediction only	WD domain, G-beta repeat;; Anaphase-promoting complex subunit 4 WD40 domain	WD repeat-containing protein 55 OS=Arabidopsis thaliana OX=3702 GN=WDR55 PE=1 SV=2	Uncharacterized protein {ECO:0000313|EMBL:EMJ03465.1} OS=Prunus persica (Peach) PE=4 SV=1	WD repeat-containing protein 55-like [Sesamum indicum]	--		K12598//ATP-dependent RNA helicase DOB1 [EC:3.6.4.13]+ko03018//RNA degradation;K14963//COMPASS component SWD3;K17302//coatomer subunit beta';K12598//ATP-dependent RNA helicase DOB1 [EC:3.6.4.13]+ko03018//RNA degradation;K14963//COMPASS component SWD3;K17302//coatomer subunit beta'		XP_027178876.1|1.2e-138|WD repeat-containing protein 55 [Coffea eugenioides]
qClu-1-3	Ft1	8261862	8262897	+	FtPinG0002450800.01	\	\	\	\	\	\	\	\	\	\	\
qClu-1-3	Ft1	8267005	8267834	+	FtPinG0002450400.01	--	--	--	--	--	--	--	--	Putative uncharacterized protein {ECO:0000313|EMBL:EEF43487.1} OS=Ricinus communis (Castor bean) PE=4 SV=1	PREDICTED: uncharacterized protein LOC8278482 [Ricinus communis]	--			Domain of unknown function (DUF220) (best arabidopsis hit); OBP32pep, putative, expressed (best rice hit)	XP_011470869.1|2.2e-25|PREDICTED: uncharacterized protein LOC105353440 [Fragaria vesca subsp. vesca]
qClu-1-3	Ft1	8268706	8272006	+	FtPinG0002449600.01	--	--	Molecular Function: RNA polymerase II transcription cofactor activity (GO:0001104);; Biological Process: regulation of transcription from RNA polymerase II promoter (GO:0006357);; Cellular Component: mediator complex (GO:0016592);;	K15131|2.29588e-62|bvg:104907178|K15131 mediator of RNA polymerase II transcription subunit 11 | (RefSeq) mediator of RNA polymerase II transcription subunit 11	--	--	Mediator complex protein	Mediator of RNA polymerase II transcription subunit 11 OS=Arabidopsis thaliana OX=3702 GN=MED11 PE=1 SV=1	Uncharacterized protein {ECO:0000313|EMBL:EXB74556.1} OS=Morus notabilis PE=4 SV=1	PREDICTED: mediator of RNA polymerase II transcription subunit 11 [Juglans regia]	--	GO:0019222//regulation of metabolic process;GO:0006357//regulation of transcription by RNA polymerase II;GO:1903506//regulation of nucleic acid-templated transcription;GO:0060255//regulation of macromolecule metabolic process;GO:0050794//regulation of cellular process;GO:2000112//regulation of cellular macromolecule biosynthetic process;GO:0051171//regulation of nitrogen compound metabolic proces…	K15131//mediator of RNA polymerase II transcription subunit 11		XP_018827736.1|2.1e-48|PREDICTED: mediator of RNA polymerase II transcription subunit 11 [Juglans regia]
qClu-1-3	Ft1	8270155	8271094	+	FtPinG0002450000.01	\	\	\	\	\	\	\	\	\	\	\
qClu-1-3	Ft1	8273265	8275687	+	FtPinG0002449400.01	[P]	Inorganic ion transport and metabolism	Molecular Function: superoxide dismutase activity (GO:0004784);; Cellular Component: mitochondrial matrix (GO:0005759);; Biological Process: superoxide metabolic process (GO:0006801);; Molecular Function: metal ion binding (GO:0046872);; Biological Process: oxidation-reduction process (GO:0055114);;	K04564|2.66877e-138|bvg:104887645|K04564 superoxide dismutase, Fe-Mn family [EC:1.15.1.1] | (RefSeq) superoxide dismutase [Mn], mitochondrial-like	[P]	Inorganic ion transport and metabolism	Iron/manganese superoxide dismutases, C-terminal domain;; Iron/manganese superoxide dismutases, alpha-hairpin domain;; Iron/manganese superoxide dismutases, alpha-hairpin domain	Superoxide dismutase [Mn], mitochondrial OS=Nicotiana plumbaginifolia OX=4092 GN=SODA PE=1 SV=1	Superoxide dismutase {ECO:0000256|RuleBase:RU000414} OS=Rheum australe (Himalayan rhubarb) PE=2 SV=1	manganese superoxide dismutase [Rheum australe]	Rheum australe manganese superoxide dismutase (MnSOD) mRNA, complete cds	GO:0005488//binding;GO:0016209//antioxidant activity;GO:0046872//metal ion binding;GO:0043167//ion binding;GO:0004784//superoxide dismutase activity;GO:0003824//catalytic activity;GO:0043169//cation binding;GO:0016491//oxidoreductase activity;GO:0016721//oxidoreductase activity, acting on superoxide radicals as acceptor;	K04564//superoxide dismutase, Fe-Mn family [EC:1.15.1.1]+ko04146//Peroxisome		ABI35908.1|6.8e-119|manganese superoxide dismutase [Rheum australe]
qClu-1-3	Ft1	8276324	8277892	-	FtPinG0002449100.01	[T]	Signal transduction mechanisms	Biological Process: protein dephosphorylation (GO:0006470);; Molecular Function: protein tyrosine/serine/threonine phosphatase activity (GO:0008138);;	--	[V]	Defense mechanisms	Dual specificity phosphatase, catalytic domain	Phosphoglucan phosphatase LSF2, chloroplastic OS=Arabidopsis thaliana OX=3702 GN=LSF2 PE=1 SV=1	Dual specificity protein phosphatase, putative {ECO:0000313|EMBL:EEF41555.1} OS=Ricinus communis (Castor bean) PE=4 SV=1	hypothetical protein CCACVL1_16000 [Corchorus capsularis]	PREDICTED: Nicotiana tomentosiformis phosphoglucan phosphatase LSF2, chloroplastic (LOC104094858), transcript variant X3, misc_RNA	GO:0000272//polysaccharide catabolic process;GO:0016311//dephosphorylation;GO:0009987//cellular process;GO:0044275//cellular carbohydrate catabolic process;GO:0005976//polysaccharide metabolic process;GO:0005983//starch catabolic process;GO:0016052//carbohydrate catabolic process;GO:0046838//phosphorylated carbohydrate dephosphorylation;GO:0043170//macromolecule metabolic process;GO:1901575//orga…	K14165//atypical dual specificity phosphatase [EC:3.1.3.16 3.1.3.48];K17614//dual specificity phosphatase 3 [EC:3.1.3.16 3.1.3.48]		OMO75896.1|4.1e-114|hypothetical protein CCACVL1_16000 [Corchorus capsularis]
qClu-1-3	Ft1	8282147	8287549	-	FtPinG0002448700.01	[H]	Coenzyme transport and metabolism	Molecular Function: uroporphyrinogen decarboxylase activity (GO:0004853);; Biological Process: protoporphyrinogen IX biosynthetic process (GO:0006782);; Cellular Component: chloroplast stroma (GO:0009570);; Cellular Component: chloroplast envelope (GO:0009941);; Biological Process: chlorophyll biosynthetic process (GO:0015995);;	K01599|0|bvg:104908426|K01599 uroporphyrinogen decarboxylase [EC:4.1.1.37] | (RefSeq) uroporphyrinogen decarboxylase	[H]	Coenzyme transport and metabolism	Uroporphyrinogen decarboxylase (URO-D);; Uroporphyrinogen decarboxylase (URO-D)	Uroporphyrinogen decarboxylase, chloroplastic OS=Nicotiana tabacum OX=4097 GN=DCUP PE=1 SV=1	Uroporphyrinogen decarboxylase {ECO:0000256|RuleBase:RU000554} OS=Jatropha curcas (Barbados nut) PE=3 SV=1	PREDICTED: uroporphyrinogen decarboxylase [Beta vulgaris subsp. vulgaris]	PREDICTED: Vitis vinifera uroporphyrinogen decarboxylase (LOC100257034), mRNA	GO:1901566//organonitrogen compound biosynthetic process;GO:0044237//cellular metabolic process;GO:0006782//protoporphyrinogen IX biosynthetic process;GO:1901564//organonitrogen compound metabolic process;GO:0042168//heme metabolic process;GO:0019438//aromatic compound biosynthetic process;GO:0033013//tetrapyrrole metabolic process;GO:0046501//protoporphyrinogen IX metabolic process;GO:1901360//o…	K01599//uroporphyrinogen decarboxylase [EC:4.1.1.37]+ko00860//Porphyrin and chlorophyll metabolism+ko01100//Metabolic pathways+ko01110//Biosynthesis of secondary metabolites		XP_010695846.1|8.7e-194|PREDICTED: uroporphyrinogen decarboxylase [Beta vulgaris subsp. vulgaris]
qClu-1-3	Ft1	8282799	8283017	-	FtPinG0002448900.01	\	\	\	\	\	\	\	\	\	\	\
qClu-1-3	Ft1	8302149	8303654	-	FtPinG0002448300.01	--	--	Molecular Function: peroxidase activity (GO:0004601);; Biological Process: response to oxidative stress (GO:0006979);; Molecular Function: heme binding (GO:0020037);; Molecular Function: metal ion binding (GO:0046872);; Biological Process: oxidation-reduction process (GO:0055114);;	K00430|9.18392e-177|spen:107018977|K00430 peroxidase [EC:1.11.1.7] | (RefSeq) peroxidase P7-like	--	--	Peroxidase	Peroxidase 4 OS=Vitis vinifera OX=29760 GN=GSVIVT00023967001 PE=1 SV=1	Peroxidase {ECO:0000313|EMBL:BAA82306.1} OS=Nicotiana tabacum (Common tobacco) PE=2 SV=1	peroxidase P7-like precursor [Nicotiana tabacum]	Ipomoea batatas basic peroxidase swpb4 mRNA, complete cds	GO:0017144//drug metabolic process;GO:0051187//cofactor catabolic process;GO:0044248//cellular catabolic process;GO:0044237//cellular metabolic process;GO:0051186//cofactor metabolic process;GO:0009987//cellular process;GO:0042744//hydrogen peroxide catabolic process;GO:0050896//response to stimulus;GO:0016999//antibiotic metabolic process;GO:0008152//metabolic process;GO:0072593//reactive oxygen…	K00430//peroxidase [EC:1.11.1.7]+ko01100//Metabolic pathways+ko01110//Biosynthesis of secondary metabolites+ko00940//Phenylpropanoid biosynthesis		XP_015075055.1|2.3e-138|peroxidase P7-like [Solanum pennellii]
qClu-1-3	Ft1	8314565	8317014	+	FtPinG0002447800.01	--	--	--	K10523|2.91173e-130|bvg:104908236|K10523 speckle-type POZ protein | (RefSeq) BTB/POZ domain-containing protein At3g56230-like	[DR]	--	BTB/POZ domain	BTB/POZ domain-containing protein At3g56230 OS=Arabidopsis thaliana OX=3702 GN=At3g56230 PE=2 SV=1	Putative uncharacterized protein {ECO:0000313|EMBL:CCB49815.1} OS=Vitis vinifera (Grape) PE=4 SV=1	PREDICTED: BTB/POZ domain-containing protein At3g56230 [Beta vulgaris subsp. vulgaris]	--		K10523//speckle-type POZ protein		XP_010695634.1|9.2e-119|PREDICTED: BTB/POZ domain-containing protein At3g56230 [Beta vulgaris subsp. vulgaris]
qClu-1-3	Ft1	8325100	8326109	-	FtPinG0002447500.01	--	--	--	--	--	--	--	--	Transcription factor bHLH61 isoform 1 {ECO:0000313|EMBL:EOY02632.1} OS=Theobroma cacao (Cacao) PE=4 SV=1	PREDICTED: uncharacterized protein LOC104597218 isoform X3 [Nelumbo nucifera]	--	GO:0005488//binding;GO:0005515//protein binding;GO:0046983//protein dimerization activity;			KCW65747.1|1.9e-49|hypothetical protein EUGRSUZ_G03115 [Eucalyptus grandis]
qClu-1-3	Ft1	8337780	8341547	-	FtPinG0002447300.01	--	--	--	--	[E]	Amino acid transport and metabolism	Transmembrane amino acid transporter protein;; Tryptophan/tyrosine permease family	Amino acid transporter AVT6C OS=Arabidopsis thaliana OX=3702 GN=AVT6C PE=2 SV=1	Uncharacterized protein {ECO:0000313|EMBL:KDP21693.1} OS=Jatropha curcas (Barbados nut) PE=4 SV=1	amino acid transporter AVT6C-like [Chenopodium quinoa]	--	GO:0044425//membrane part;GO:0016021//integral component of membrane;GO:0016020//membrane;GO:0031224//intrinsic component of membrane;	K14993//solute carrier family 38 (sodium-coupled neutral amino acid transporter), member 6;K14997//solute carrier family 38 (sodium-coupled neutral amino acid transporter), member 11;K13576//solute carrier family 38 (sodium-coupled neutral amino acid transporter), member 3;K14993//solute carrier family 38 (sodium-coupled neutral amino acid transporter), member 6;K14997//solute carrier family 38 (…		XP_021732582.1|2.0e-176|amino acid transporter AVT6C-like [Chenopodium quinoa]
qClu-1-3	Ft1	8342711	8343734	+	FtPinG0002447200.01	--	--	Molecular Function: soluble NSF attachment protein activity (GO:0005483);; Cellular Component: vacuolar membrane (GO:0005774);; Cellular Component: plasma membrane (GO:0005886);; Cellular Component: plasmodesma (GO:0009506);; Cellular Component: chloroplast (GO:0009507);;	K15296|2.25503e-12|bvg:104908135|K15296 alpha-soluble NSF attachment protein | (RefSeq) alpha-soluble NSF attachment protein 2-like	[U]	Intracellular trafficking, secretion, and vesicular transport	Soluble NSF attachment protein, SNAP	Alpha-soluble NSF attachment protein 2 OS=Arabidopsis thaliana OX=3702 GN=ASNAP2 PE=1 SV=1	Putative uncharacterized protein {ECO:0000313|EMBL:CAN72953.1} OS=Vitis vinifera (Grape) PE=4 SV=1	alpha-soluble NSF attachment protein 2-like [Chenopodium quinoa]	--	GO:0042886//amide transport;GO:0035494//SNARE complex disassembly;GO:0022411//cellular component disassembly;GO:0009987//cellular process;GO:0071840//cellular component organization or biogenesis;GO:0033036//macromolecule localization;GO:0016192//vesicle-mediated transport;GO:0006810//transport;GO:0016043//cellular component organization;GO:0015833//peptide transport;GO:0043624//cellular protein …	K15296//alpha-soluble NSF attachment protein		XP_021732581.1|1.5e-09|alpha-soluble NSF attachment protein 2-like [Chenopodium quinoa]
qClu-1-3	Ft1	8345295	8349586	+	FtPinG0002447000.01	--	--	Biological Process: intracellular protein transport (GO:0006886);;	K15296|5.43688e-154|sind:105167002|K15296 alpha-soluble NSF attachment protein | (RefSeq) alpha-soluble NSF attachment protein-like	[U]	Intracellular trafficking, secretion, and vesicular transport	Soluble NSF attachment protein, SNAP;; Tetratricopeptide repeat;; Soluble NSF attachment protein, SNAP	Alpha-soluble NSF attachment protein 2 OS=Arabidopsis thaliana OX=3702 GN=ASNAP2 PE=1 SV=1	Uncharacterized protein {ECO:0000313|EMBL:EYU35231.1} OS=Erythranthe guttata (Yellow monkey flower) PE=4 SV=1	PREDICTED: alpha-soluble NSF attachment protein-like [Erythranthe guttata]	PREDICTED: Vitis vinifera alpha-soluble NSF attachment protein (LOC100255032), mRNA	GO:0034613//cellular protein localization;GO:0042886//amide transport;GO:0045184//establishment of protein localization;GO:0033036//macromolecule localization;GO:0006810//transport;GO:0051179//localization;GO:0015031//protein transport;GO:0051234//establishment of localization;GO:0071702//organic substance transport;GO:0015833//peptide transport;GO:0006886//intracellular protein transport;GO:0070…	K15296//alpha-soluble NSF attachment protein		PIN20479.1|6.4e-132|Protein required for fusion of vesicles in vesicular transport, alpha-SNAP [Handroanthus impetiginosus]
qClu-1-3	Ft1	8353199	8355980	+	FtPinG0002446400.01	--	--	--	--	--	--	Protein of unknown function (DUF2985);; PLAC8 family;; Protein of unknown function (DUF2985);; PLAC8 family	--	PLAC8 family protein {ECO:0000313|EMBL:EOY17638.1} OS=Theobroma cacao (Cacao) PE=4 SV=1	PREDICTED: uncharacterized protein LOC109004757 [Juglans regia]	Arabidopsis lyrata subsp. lyrata hypothetical protein, mRNA	GO:0031224//intrinsic component of membrane;GO:0044425//membrane part;GO:0016020//membrane;GO:0016021//integral component of membrane;			XP_004307703.1|3.1e-190|PREDICTED: uncharacterized protein LOC101295081 [Fragaria vesca subsp. vesca]
qClu-1-3	Ft1	8356331	8357331	-	FtPinG0002446100.01	--	--	--	--	--	--	--	--	Uncharacterized protein {ECO:0000313|EMBL:EYU20073.1} OS=Erythranthe guttata (Yellow monkey flower) PE=4 SV=1	hypothetical protein SOVF_137790 [Spinacia oleracea]	--				XP_010692911.1|3.7e-71|PREDICTED: uncharacterized protein LOC104905948 [Beta vulgaris subsp. vulgaris]
qClu-1-3	Ft1	8359083	8360991	-	FtPinG0002445900.01	--	--	--	--	--	--	--	--	Putative uncharacterized protein {ECO:0000313|EMBL:CBI25414.3} OS=Vitis vinifera (Grape) PE=4 SV=1	hypothetical protein BVRB_2g044530 [Beta vulgaris subsp. vulgaris]	--				XP_010692911.1|1.7e-153|PREDICTED: uncharacterized protein LOC104905948 [Beta vulgaris subsp. vulgaris]
qClu-1-3	Ft1	8362112	8366851	-	FtPinG0002445300.01	--	--	Biological Process: cell communication (GO:0007154);; Molecular Function: phosphatidylinositol binding (GO:0035091);;	K17917|0|bvg:104905952|K17917 sorting nexin-1/2 | (RefSeq) sorting nexin 2B-like	[U]	Intracellular trafficking, secretion, and vesicular transport	PX domain;; Vps5 C terminal like	Sorting nexin 2A OS=Arabidopsis thaliana OX=3702 GN=SNX2A PE=1 SV=1	Uncharacterized protein {ECO:0000313|EMBL:ESR38413.1} OS=Citrus clementina PE=4 SV=1	sorting nexin 2B-like [Chenopodium quinoa]	PREDICTED: Glycine max sorting nexin 2B-like (LOC100805370), transcript variant X1, mRNA	GO:0043167//ion binding;GO:0035091//phosphatidylinositol binding;GO:0005543//phospholipid binding;GO:0005488//binding;GO:0008289//lipid binding;GO:0043168//anion binding;	K17917//sorting nexin-1/2+ko04144//Endocytosis;K17917//sorting nexin-1/2+ko04144//Endocytosis		XP_021855826.1|4.9e-200|sorting nexin 2B-like [Spinacia oleracea]
qClu-1-3	Ft1	8362922	8363524	-	FtPinG0002445700.01	\	\	\	\	\	\	\	\	\	\	\
qClu-1-3	Ft1	8369946	8370617	+	FtPinG0002445200.01	--	--	--	K14496|3.89152e-56|pop:POPTR_0016s13320g|K14496 abscisic acid receptor PYR/PYL family | (RefSeq) POPTRDRAFT_907261; hypothetical protein	--	--	--	Abscisic acid receptor PYL6 OS=Arabidopsis thaliana OX=3702 GN=PYL6 PE=1 SV=1	Uncharacterized protein {ECO:0000313|EMBL:EEF04785.1} OS=Populus trichocarpa (Western balsam poplar) PE=4 SV=1	abscisic acid receptor PYL4-like [Lactuca sativa]	--	GO:0097305//response to alcohol;GO:0033993//response to lipid;GO:0065009//regulation of molecular function;GO:0010033//response to organic substance;GO:0097306//cellular response to alcohol;GO:0007165//signal transduction;GO:0043666//regulation of phosphoprotein phosphatase activity;GO:0032870//cellular response to hormone stimulus;GO:0080163//regulation of protein serine/threonine phosphatase ac…	K14496//abscisic acid receptor PYR/PYL family+ko04016//MAPK signaling pathway - plant+ko04075//Plant hormone signal transduction		XP_016725338.1|1.0e-57|PREDICTED: abscisic acid receptor PYL4-like [Gossypium hirsutum]
qClu-1-3	Ft1	8378652	8381342	+	FtPinG0002445000.01	--	--	--	--	--	--	GDSL/SGNH-like Acyl-Esterase family found in Pmr5 and Cas1p;; PMR5 N terminal Domain	Protein trichome birefringence-like 33 OS=Arabidopsis thaliana OX=3702 GN=TBL33 PE=2 SV=1	Uncharacterized protein {ECO:0000313|EMBL:EMJ19244.1} OS=Prunus persica (Peach) PE=4 SV=1	protein trichome birefringence-like 33 [Manihot esculenta]	--	GO:0071669//plant-type cell wall organization or biogenesis;GO:0044085//cellular component biogenesis;GO:1990937//xylan acetylation;GO:0045491//xylan metabolic process;GO:0005976//polysaccharide metabolic process;GO:0044237//cellular metabolic process;GO:0009834//plant-type secondary cell wall biogenesis;GO:0044238//primary metabolic process;GO:0010410//hemicellulose metabolic process;GO:0043170/…			XP_010067563.1|8.8e-171|PREDICTED: protein trichome birefringence-like 33 [Eucalyptus grandis]
qClu-1-3	Ft1	8384040	8384435	+	FtPinG0002444800.01	--	--	--	--	--	--	--	--	--	--	PREDICTED: Beta vulgaris subsp. vulgaris uncharacterized LOC104899979 (LOC104899979), ncRNA
qClu-1-3	Ft1	8387414	8387893	+	FtPinG0002444400.01	--	--	Cellular Component: cytoplasm (GO:0005737);; Biological Process: photomorphogenesis (GO:0009640);; Biological Process: response to abscisic acid (GO:0009737);; Biological Process: seed germination (GO:0009845);; Biological Process: regulation of flower development (GO:0009909);; Biological Process: meristem structural organization (GO:0009933);; Biological Process: sugar mediated signaling pathwa…	--	--	--	Small hydrophilic plant seed protein;; Small hydrophilic plant seed protein	Protein EMB-1 OS=Daucus carota OX=4039 GN=EMB-1 PE=1 SV=1	Uncharacterized protein {ECO:0000313|EMBL:EYU26804.1} OS=Erythranthe guttata (Yellow monkey flower) PE=4 SV=1	em-like protein GEA6 [Sesamum indicum]	Glycine max Em protein (LOC547493), mRNA >gi|2270987|gb|AF004805.1|AF004805 Glycine max Em protein mRNA, complete cds				XP_011084893.1|1.2e-37|em-like protein GEA6 [Sesamum indicum]
qClu-1-3	Ft1	8401294	8403059	+	FtPinG0002444200.01	[Q]	Secondary metabolites biosynthesis, transport and catabolism	Molecular Function: iron ion binding (GO:0005506);; Molecular Function: oxidoreductase activity, acting on paired donors, with incorporation or reduction of molecular oxygen, 2-oxoglutarate as one donor, and incorporation of one atom each of oxygen into both donors (GO:0016706);; Biological Process: oxidation-reduction process (GO:0055114);; Biological Process: response to karrikin (GO:0080167);;	--	[QR]	--	non-haem dioxygenase in morphine synthesis N-terminal;; 2OG-Fe(II) oxygenase superfamily;; non-haem dioxygenase in morphine synthesis N-terminal	Probable 2-oxoglutarate-dependent dioxygenase At5g05600 OS=Arabidopsis thaliana OX=3702 GN=At5g05600 PE=2 SV=1	Uncharacterized protein {ECO:0000313|EMBL:EMJ19393.1} OS=Prunus persica (Peach) PE=3 SV=1	PREDICTED: flavonol synthase/flavanone 3-hydroxylase [Prunus mume]	PREDICTED: Eucalyptus grandis protein SRG1-like (LOC104421014), mRNA	GO:0043167//ion binding;GO:0043169//cation binding;GO:0046872//metal ion binding;GO:0003824//catalytic activity;GO:0016491//oxidoreductase activity;GO:0005488//binding;	K05658//ATP-binding cassette, subfamily B (MDR/TAP), member 1 [EC:7.6.2.2]+ko02010//ABC transporters;K05278//flavonol synthase [EC:1.14.20.6]+ko01100//Metabolic pathways+ko01110//Biosynthesis of secondary metabolites+ko00941//Flavonoid biosynthesis		XP_021674052.1|1.7e-142|probable 2-oxoglutarate-dependent dioxygenase At5g05600 [Hevea brasiliensis]
qClu-1-3	Ft1	8421605	8425616	+	FtPinG0002444000.01	[O]	Posttranslational modification, protein turnover, chaperones	Biological Process: protein peptidyl-prolyl isomerization (GO:0000413);; Molecular Function: peptidyl-prolyl cis-trans isomerase activity (GO:0003755);; Cellular Component: endosome (GO:0005768);; Cellular Component: Golgi apparatus (GO:0005794);; Cellular Component: trans-Golgi network (GO:0005802);; Cellular Component: plasma membrane (GO:0005886);; Biological Process: protein folding (GO:00064…	K01802|2.80109e-78|pop:POPTR_0010s19630g|K01802 peptidylprolyl isomerase [EC:5.2.1.8] | (RefSeq) POPTRDRAFT_659517; peptidyl-prolyl cis-trans isomerase family protein	[O]	Posttranslational modification, protein turnover, chaperones	Cyclophilin type peptidyl-prolyl cis-trans isomerase/CLD;; Cyclophilin type peptidyl-prolyl cis-trans isomerase/CLD	Peptidyl-prolyl cis-trans isomerase CYP19-4 OS=Arabidopsis thaliana OX=3702 GN=CYP19-4 PE=1 SV=2	Peptidyl-prolyl cis-trans isomerase {ECO:0000256|RuleBase:RU000493} OS=Populus trichocarpa (Western balsam poplar) PE=3 SV=1	PREDICTED: peptidyl-prolyl cis-trans isomerase CYP20-1-like isoform X2 [Nelumbo nucifera]	PREDICTED: Cicer arietinum peptidyl-prolyl cis-trans isomerase CYP20-1-like (LOC101494484), mRNA	GO:0006457//protein folding;GO:0009987//cellular process;GO:0031224//intrinsic component of membrane;GO:0044425//membrane part;GO:0016021//integral component of membrane;GO:0016020//membrane;GO:0003824//catalytic activity;GO:0140096//catalytic activity, acting on a protein;GO:0016853//isomerase activity;GO:0003755//peptidyl-prolyl cis-trans isomerase activity;GO:0016859//cis-trans isomerase activ…	K01802//peptidylprolyl isomerase [EC:5.2.1.8];K01802//peptidylprolyl isomerase [EC:5.2.1.8];K01802//peptidylprolyl isomerase [EC:5.2.1.8]		XP_010253898.1|1.6e-91|PREDICTED: peptidyl-prolyl cis-trans isomerase CYP20-1-like isoform X2 [Nelumbo nucifera]
qClu-1-3	Ft1	8428375	8438599	+	FtPinG0002443800.01	[L]	Replication, recombination and repair	--	K10754|0|vvi:100249625|K10754 replication factor C subunit 1 | (RefSeq) replication factor C subunit 1	[L]	Replication, recombination and repair	Replication factor RFC1 C terminal domain;; ATPase family associated with various cellular activities (AAA);; BRCA1 C Terminus (BRCT) domain;; Rad17 cell cycle checkpoint protein;; twin BRCT domain;; Holliday junction DNA helicase ruvB N-terminus	Replication factor C subunit 1 OS=Arabidopsis thaliana OX=3702 GN=RFC1 PE=2 SV=1	Uncharacterized protein {ECO:0000313|EMBL:EYU22111.1} OS=Erythranthe guttata (Yellow monkey flower) PE=4 SV=1	replication factor C subunit 1 [Olea europaea var. sylvestris]	PREDICTED: Beta vulgaris subsp. vulgaris replication factor C subunit 1 (LOC104896137), transcript variant X2, mRNA	GO:0043170//macromolecule metabolic process;GO:0006139//nucleobase-containing compound metabolic process;GO:0006725//cellular aromatic compound metabolic process;GO:0006807//nitrogen compound metabolic process;GO:0009058//biosynthetic process;GO:0006260//DNA replication;GO:0046483//heterocycle metabolic process;GO:0090304//nucleic acid metabolic process;GO:0009987//cellular process;GO:0044238//pr…	K10754//replication factor C subunit 1+ko03420//Nucleotide excision repair+ko03030//DNA replication+ko03430//Mismatch repair;K10754//replication factor C subunit 1+ko03420//Nucleotide excision repair+ko03030//DNA replication+ko03430//Mismatch repair;K10754//replication factor C subunit 1+ko03420//Nucleotide excision repair+ko03030//DNA replication+ko03430//Mismatch repair	Arabidopsis thaliana ATRFC1 (REPLICATION FACTOR C 1); ATP binding (ATRFC1) mRNA, complete cds.	XP_010681144.1|0.0e+00|PREDICTED: replication factor C subunit 1 [Beta vulgaris subsp. vulgaris]
qClu-1-3	Ft1	8440594	8442174	-	FtPinG0002443500.01	--	--	Biological Process: lipid metabolic process (GO:0006629);; Molecular Function: hydrolase activity, acting on ester bonds (GO:0016788);;	--	[I]	Lipid transport and metabolism	GDSL-like Lipase/Acylhydrolase family;; GDSL-like Lipase/Acylhydrolase	GDSL esterase/lipase CPRD49 OS=Arabidopsis thaliana OX=3702 GN=CPRD49 PE=2 SV=1	Uncharacterized protein {ECO:0000313|EnsemblPlants:Solyc06g051720.2.1} OS=Solanum lycopersicum (Tomato) PE=4 SV=1	PREDICTED: GDSL esterase/lipase CPRD49 isoform X1 [Solanum lycopersicum]	--	GO:0005576//extracellular region;GO:0048046//apoplast;			XP_022856723.1|1.8e-92|GDSL esterase/lipase CPRD49-like isoform X2 [Olea europaea var. sylvestris]
qClu-1-3	Ft1	8444872	8448502	-	FtPinG0002443300.01	--	--	--	--	[R]	General function prediction only	Yippee zinc-binding/DNA-binding /Mis18, centromere assembly	Protein yippee-like OS=Solanum tuberosum OX=4113 PE=2 SV=1	Protein yippee-like {ECO:0000256|RuleBase:RU110713} OS=Citrus sinensis (Sweet orange) PE=3 SV=1	protein yippee-like [Carica papaya]	Arabidopsis thaliana mRNA for Yippee-like protein, complete cds, clone: RAFL16-42-E13	GO:0043169//cation binding;GO:0005488//binding;GO:0043167//ion binding;GO:0046872//metal ion binding;	K20896//formylaminopyrimidine deformylase / aminopyrimidine aminohydrolase [EC:3.5.1.- 3.5.99.-]+ko01100//Metabolic pathways+ko00730//Thiamine metabolism		XP_021904194.1|7.5e-62|protein yippee-like [Carica papaya]
qClu-1-3	Ft1	8456433	8461550	+	FtPinG0002443200.01	--	--	--	--	--	--	--	--	Uncharacterized protein {ECO:0000313|EMBL:EEF01333.1} OS=Populus trichocarpa (Western balsam poplar) PE=4 SV=1	PREDICTED: mucin-5AC-like [Populus euphratica]	PREDICTED: Tarenaya hassleriana mucin-17 (LOC104810417), mRNA		K03006//DNA-directed RNA polymerase II subunit RPB1 [EC:2.7.7.6]+ko03020//RNA polymerase;K01765//inositol-1,3,4-trisphosphate 5/6-kinase [EC:2.7.1.159]+ko01100//Metabolic pathways+ko00562//Inositol phosphate metabolism		XP_021863288.1|2.0e-215|flocculation protein FLO11-like [Spinacia oleracea]
qClu-1-3	Ft1	8466426	8468969	-	FtPinG0002442900.01	--	--	--	--	--	--	Clathrin light chain	Clathrin light chain 2 OS=Arabidopsis thaliana OX=3702 GN=CLC2 PE=1 SV=1	Putative uncharacterized protein {ECO:0000313|EMBL:CCB49875.1} OS=Vitis vinifera (Grape) PE=4 SV=1	clathrin light chain 2 [Spinacia oleracea]	--	GO:0051234//establishment of localization;GO:0006886//intracellular protein transport;GO:0051649//establishment of localization in cell;GO:0034613//cellular protein localization;GO:0071702//organic substance transport;GO:0015833//peptide transport;GO:0051641//cellular localization;GO:0051179//localization;GO:0016192//vesicle-mediated transport;GO:0015031//protein transport;GO:0033036//macromolecu…	K04645//clathrin light chain B+ko04144//Endocytosis		XP_021732446.1|8.5e-74|clathrin light chain 2-like [Chenopodium quinoa]
qClu-1-3	Ft1	8476539	8478494	-	FtPinG0002442700.01	[IR]	--	--	--	--	--	GDSL-like Lipase/Acylhydrolase	GDSL esterase/lipase At1g28570 OS=Arabidopsis thaliana OX=3702 GN=At1g28570 PE=3 SV=1	SGNH hydrolase-type esterase superfamily protein, putative {ECO:0000313|EMBL:EOY13346.1} OS=Theobroma cacao (Cacao) PE=4 SV=1	GDSL esterase/lipase At1g28610-like isoform X1 [Spinacia oleracea]	--		K01206//alpha-L-fucosidase [EC:3.2.1.51]+ko00511//Other glycan degradation		XP_021715053.1|6.5e-86|GDSL esterase/lipase At1g28650-like [Chenopodium quinoa]
qClu-1-3	Ft1	8502083	8502779	+	FtPinG0002442400.01	[I]	Lipid transport and metabolism	--	--	--	--	alpha/beta hydrolase fold;; Alpha/beta hydrolase family;; Serine aminopeptidase, S33	Methylesterase 17 OS=Arabidopsis thaliana OX=3702 GN=MES17 PE=1 SV=1	BnaCnng46980D protein {ECO:0000313|EMBL:CDY65415.1} OS=Brassica napus (Rape) PE=4 SV=1	putative methylesterase 13, chloroplastic [Quercus suber]	--	GO:0016787//hydrolase activity;GO:0003824//catalytic activity;	K13544//pheophorbidase [EC:3.1.1.82]+ko00860//Porphyrin and chlorophyll metabolism+ko01110//Biosynthesis of secondary metabolites;K13544//pheophorbidase [EC:3.1.1.82]+ko00860//Porphyrin and chlorophyll metabolism+ko01110//Biosynthesis of secondary metabolites		GAV67758.1|1.2e-40|Abhydrolase_6 domain-containing protein [Cephalotus follicularis]
qClu-1-3	Ft1	8506085	8506448	.	BGI_novel_G000028					K12251//N-carbamoylputrescine amidase [EC:3.5.1.53]+ko00330//Arginine and proline metabolism+ko01100//Metabolic pathways;K03006//DNA-directed RNA polymerase II subunit RPB1 [EC:2.7.7.6]+ko03020//RNA polymerase;K04733//interleukin-1 receptor-associated kinase 4 [EC:2.7.11.1]								K12251//N-carbamoylputrescine amidase [EC:3.5.1.53]+ko00330//Arginine and proline metabolism+ko01100//Metabolic pathways;K03006//DNA-directed RNA polymerase II subunit RPB1 [EC:2.7.7.6]+ko03020//RNA polymerase;K04733//interleukin-1 receptor-associated kinase 4 [EC:2.7.11.1]
qClu-1-3	Ft1	8507416	8507730	.	BGI_novel_G000029					K04733//interleukin-1 receptor-associated kinase 4 [EC:2.7.11.1];K20888//xyloglucan galactosyltransferase MUR3 [EC:2.4.1.-]							GO:0044422//organelle part;GO:0044424//intracellular part;GO:0044446//intracellular organelle part;GO:0005623//cell;GO:0000943//retrotransposon nucleocapsid;GO:0043227//membrane-bounded organelle;GO:0005622//intracellular;GO:0043229//intracellular organelle;GO:0044428//nuclear part;GO:0043226//organelle;GO:0044464//cell part;GO:0005634//nucleus;GO:0043231//intracellular membrane-bounded organelle…	K04733//interleukin-1 receptor-associated kinase 4 [EC:2.7.11.1];K20888//xyloglucan galactosyltransferase MUR3 [EC:2.4.1.-]
qClu-1-3	Ft1	8512708	8512971	+	FtPinG0002441600.01	[I]	Lipid transport and metabolism	Molecular Function: hydrolase activity, acting on ester bonds (GO:0016788);;	--	--	--	--	Methylesterase 17 OS=Arabidopsis thaliana OX=3702 GN=MES17 PE=1 SV=1	Uncharacterized protein {ECO:0000313|EMBL:ESR49196.1} OS=Citrus clementina PE=4 SV=1	methylesterase [Trifolium pratense]	--
qClu-1-3	Ft1	8515621	8515990	+	FtPinG0002441400.01	--	--	--	--	--	--	Probable lipid transfer;; Probable lipid transfer;; Protease inhibitor/seed storage/LTP family	--	Uncharacterized protein {ECO:0000313|EMBL:EXB49924.1} OS=Morus notabilis PE=4 SV=1	hypothetical protein L484_001557 [Morus notabilis]	--				EXB49924.1|3.1e-11|hypothetical protein L484_001557 [Morus notabilis]
qClu-1-3	Ft1	8520878	8522219	+	FtPinG0002441200.01	[HR]	--	--	--	--	--	alpha/beta hydrolase fold;; Alpha/beta hydrolase family;; Serine aminopeptidase, S33	Methylesterase 17 OS=Arabidopsis thaliana OX=3702 GN=MES17 PE=1 SV=1	Uncharacterized protein {ECO:0000313|EnsemblPlants:Solyc06g048570.2.1} OS=Solanum lycopersicum (Tomato) PE=4 SV=1	PREDICTED: methylesterase 17 [Solanum lycopersicum]	--	GO:0046483//heterocycle metabolic process;GO:0043436//oxoacid metabolic process;GO:0008152//metabolic process;GO:0065008//regulation of biological quality;GO:0042445//hormone metabolic process;GO:0065007//biological regulation;GO:0044237//cellular metabolic process;GO:0044281//small molecule metabolic process;GO:0006807//nitrogen compound metabolic process;GO:1901564//organonitrogen compound meta…	K13544//pheophorbidase [EC:3.1.1.82]+ko00860//Porphyrin and chlorophyll metabolism+ko01110//Biosynthesis of secondary metabolites		RID80812.1|6.2e-66|hypothetical protein BRARA_A03448 [Brassica rapa]
qClu-1-3	Ft1	8526876	8530151	-	FtPinG0002440900.01	[S]	Function unknown	Molecular Function: phosphatidylinositol phosphate kinase activity (GO:0016307);; Biological Process: phosphatidylinositol metabolic process (GO:0046488);;	K00889|0|vvi:100251489|K00889 1-phosphatidylinositol-4-phosphate 5-kinase [EC:2.7.1.68] | (RefSeq) phosphatidylinositol 4-phosphate 5-kinase 6	[T]	Signal transduction mechanisms	Phosphatidylinositol-4-phosphate 5-Kinase;; MORN repeat	Phosphatidylinositol 4-phosphate 5-kinase 6 OS=Arabidopsis thaliana OX=3702 GN=PIP5K6 PE=2 SV=1	Putative uncharacterized protein {ECO:0000313|EMBL:CCB62279.1} OS=Vitis vinifera (Grape) PE=4 SV=1	PREDICTED: phosphatidylinositol 4-phosphate 5-kinase 6 isoform X2 [Vitis vinifera]	PREDICTED: Beta vulgaris subsp. vulgaris phosphatidylinositol 4-phosphate 5-kinase 6 (LOC104887534), mRNA	GO:0005488//binding;GO:1901265//nucleoside phosphate binding;GO:0032553//ribonucleotide binding;GO:0016308//1-phosphatidylinositol-4-phosphate 5-kinase activity;GO:0016301//kinase activity;GO:0000166//nucleotide binding;GO:0016772//transferase activity, transferring phosphorus-containing groups;GO:1901363//heterocyclic compound binding;GO:0097159//organic cyclic compound binding;GO:0003824//catal…	K00889//1-phosphatidylinositol-4-phosphate 5-kinase [EC:2.7.1.68]+ko04144//Endocytosis+ko01100//Metabolic pathways+ko04070//Phosphatidylinositol signaling system+ko00562//Inositol phosphate metabolism		XP_019073336.1|0.0e+00|PREDICTED: phosphatidylinositol 4-phosphate 5-kinase 6 isoform X2 [Vitis vinifera]
qClu-1-3	Ft1	8535320	8535832	+	FtPinG0002440800.01	\	\	\	\	\	\	\	\	\	\	\		K02184//formin 2;K03120//transcription initiation factor TFIID TATA-box-binding protein+ko03022//Basal transcription factors		XP_013631347.1|1.4e-06|PREDICTED: proline-rich receptor-like protein kinase PERK2 [Brassica oleracea var. oleracea]
qClu-1-3	Ft1	8536707	8537584	+	FtPinG0002440600.01	[C]	Energy production and conversion	Cellular Component: mitochondrial inner membrane (GO:0005743);; Biological Process: ion transport (GO:0006811);; Biological Process: nucleotide metabolic process (GO:0009117);; Biological Process: cellular biosynthetic process (GO:0044249);; Cellular Component: proton-transporting ATP synthase complex (GO:0045259);; Biological Process: response to stimulus (GO:0050896);; Biological Process: organ…	K02134|1.27822e-49|vvi:100242707|K02134 F-type H+-transporting ATPase subunit delta | (RefSeq) ATP synthase subunit delta', mitochondrial	[C]	Energy production and conversion	ATP synthase, Delta/Epsilon chain, beta-sandwich domain	ATP synthase subunit delta&apos;, mitochondrial OS=Ipomoea batatas OX=4120 PE=1 SV=1	Putative uncharacterized protein {ECO:0000313|EMBL:CAN84027.1} OS=Vitis vinifera (Grape) PE=3 SV=1	hypothetical protein VITISV_044183 [Vitis vinifera]	Gossypium hirsutum ATP synthase delta subunit 1 mRNA, complete cds	GO:0034641//cellular nitrogen compound metabolic process;GO:0018130//heterocycle biosynthetic process;GO:0009156//ribonucleoside monophosphate biosynthetic process;GO:0034220//ion transmembrane transport;GO:0051234//establishment of localization;GO:0051179//localization;GO:0009259//ribonucleotide metabolic process;GO:0019637//organophosphate metabolic process;GO:0046390//ribose phosphate biosynth…	K02134//F-type H+-transporting ATPase subunit delta+ko01100//Metabolic pathways+ko00190//Oxidative phosphorylation		XP_022718208.1|6.5e-44|ATP synthase subunit delta', mitochondrial-like [Durio zibethinus]
qClu-1-3	Ft1	8542159	8544087	-	FtPinG0002440300.01	--	--	--	--	--	--	Protein of unknown function (DUF4005);; IQ calmodulin-binding motif	Protein IQ-DOMAIN 14 OS=Arabidopsis thaliana OX=3702 GN=IQD14 PE=1 SV=1	Uncharacterized protein {ECO:0000313|EMBL:KDO83248.1} OS=Citrus sinensis (Sweet orange) PE=4 SV=1	PREDICTED: protein IQ-DOMAIN 14 isoform X1 [Beta vulgaris subsp. vulgaris]	PREDICTED: Glycine max protein IQ-DOMAIN 14-like (LOC100813620), mRNA		K14411//RNA-binding protein Musashi+ko03015//mRNA surveillance pathway		XP_010670378.1|1.8e-62|PREDICTED: protein IQ-DOMAIN 14 isoform X1 [Beta vulgaris subsp. vulgaris]
qClu-1-3	Ft1	8549962	8553543	-	FtPinG0002440100.01	[T]	Signal transduction mechanisms	Cellular Component: membrane (GO:0016020);;	--	[PQ]	--	Ferric reductase NAD binding domain;; FAD-binding domain;; Ferric reductase like transmembrane component	Ferric reduction oxidase 7, chloroplastic OS=Arabidopsis thaliana OX=3702 GN=FRO7 PE=2 SV=1	Putative uncharacterized protein {ECO:0000313|EMBL:CBI29608.3} OS=Vitis vinifera (Grape) PE=4 SV=1	ferric reduction oxidase 7, chloroplastic-like [Chenopodium quinoa]	Arabidopsis thaliana ferric reduction oxidase 7 mRNA, complete cds	GO:0055114//oxidation-reduction process;GO:0008152//metabolic process;GO:0071944//cell periphery;GO:0044464//cell part;GO:0031224//intrinsic component of membrane;GO:0005886//plasma membrane;GO:0044425//membrane part;GO:0016021//integral component of membrane;GO:0016020//membrane;GO:0005623//cell;GO:0003824//catalytic activity;GO:0016491//oxidoreductase activity;	K00521//ferric-chelate reductase [EC:1.16.1.7];K00521//ferric-chelate reductase [EC:1.16.1.7]		XP_021721026.1|1.3e-267|ferric reduction oxidase 7, chloroplastic-like [Chenopodium quinoa]
qClu-1-3	Ft1	8556869	8562479	-	FtPinG0002439900.01	--	--	Cellular Component: endosome (GO:0005768);; Cellular Component: Golgi apparatus (GO:0005794);; Cellular Component: trans-Golgi network (GO:0005802);; Cellular Component: plasma membrane (GO:0005886);; Biological Process: acetyl-CoA metabolic process (GO:0006084);; Cellular Component: chloroplast thylakoid lumen (GO:0009543);; Biological Process: plasmodesma organization (GO:0009663);; Biological …	--	--	--	--	Glycosyltransferase-like KOBITO 1 OS=Arabidopsis thaliana OX=3702 GN=ELD1 PE=1 SV=1	Putative uncharacterized protein {ECO:0000313|EMBL:CBI17750.3} OS=Vitis vinifera (Grape) PE=4 SV=1	PREDICTED: glycosyltransferase-like KOBITO 1 [Vitis vinifera]	PREDICTED: Vitis vinifera glycosyltransferase-like KOBITO 1 (LOC100261913), mRNA	GO:0009314//response to radiation;GO:0010073//meristem maintenance;GO:0006109//regulation of carbohydrate metabolic process;GO:0048507//meristem development;GO:0045216//cell-cell junction organization;GO:0009743//response to carbohydrate;GO:0009058//biosynthetic process;GO:0050789//regulation of biological process;GO:1901576//organic substance biosynthetic process;GO:0048731//system development;G…	K10771//AP endonuclease 1 [EC:4.2.99.18]+ko03410//Base excision repair;K01142//exodeoxyribonuclease III [EC:3.1.11.2]+ko03410//Base excision repair;K14298//mRNA export factor+ko03013//RNA transport		XP_002268366.1|1.8e-244|PREDICTED: glycosyltransferase-like KOBITO 1 [Vitis vinifera]
qClu-1-3	Ft1	8569412	8573353	+	FtPinG0002439600.01	--	--	--	--	[R]	General function prediction only	PPR repeat family;; PPR repeat;; PPR repeat;; Pentatricopeptide repeat domain;; Pentacotripeptide-repeat region of PRORP;; Mitochondrial 28S ribosomal protein S27;; Tetratricopeptide repeat	Putative pentatricopeptide repeat-containing protein At4g17915 OS=Arabidopsis thaliana OX=3702 GN=At4g17915 PE=3 SV=1	Pentatricopeptide repeat superfamily protein, putative isoform 1 {ECO:0000313|EMBL:EOX92885.1} OS=Theobroma cacao (Cacao) PE=4 SV=1	putative pentatricopeptide repeat-containing protein At4g17915 [Quercus suber]	--	GO:0016020//membrane;GO:0031224//intrinsic component of membrane;GO:0044425//membrane part;GO:0016021//integral component of membrane;	K17964//leucine-rich PPR motif-containing protein, mitochondrial;K17964//leucine-rich PPR motif-containing protein, mitochondrial;K17964//leucine-rich PPR motif-containing protein, mitochondrial;K17964//leucine-rich PPR motif-containing protein, mitochondrial;K17964//leucine-rich PPR motif-containing protein, mitochondrial;K17964//leucine-rich PPR motif-containing protein, mitochondrial;K17964//l…		XP_023883554.1|6.1e-160|putative pentatricopeptide repeat-containing protein At4g17915 [Quercus suber]
qClu-1-3	Ft1	8576957	8578022	+	FtPinG0002439400.01	--	--	--	--	--	--	Dirigent-like protein;; Dirigent-like protein	Dirigent protein 21 OS=Arabidopsis thaliana OX=3702 GN=DIR21 PE=3 SV=1	Uncharacterized protein {ECO:0000313|EMBL:EYU37928.1} (Fragment) OS=Erythranthe guttata (Yellow monkey flower) PE=4 SV=1	dirigent protein 21-like [Chenopodium quinoa]	PREDICTED: Elaeis guineensis dirigent protein 23-like (LOC105055307), mRNA	GO:0048046//apoplast;GO:0005576//extracellular region;	K01870//isoleucyl-tRNA synthetase [EC:6.1.1.5]+ko00970//Aminoacyl-tRNA biosynthesis		XP_010693360.1|1.2e-22|PREDICTED: dirigent protein 2 [Beta vulgaris subsp. vulgaris]
qClu-1-3	Ft1	8579307	8582222	-	FtPinG0002439100.01	--	--	Biological Process: transcription, DNA-templated (GO:0006351);;	--	--	--	GRAS domain family;; GRAS domain family;; Dirigent-like protein	Scarecrow-like protein 3 OS=Arabidopsis thaliana OX=3702 GN=SCL3 PE=1 SV=1	Putative uncharacterized protein {ECO:0000313|EMBL:CCB44570.1} OS=Vitis vinifera (Grape) PE=4 SV=1	unnamed protein product, partial [Vitis vinifera]	PREDICTED: Vitis vinifera scarecrow-like protein 3 (LOC100258442), transcript variant X3, mRNA	GO:0005622//intracellular;GO:0005623//cell;GO:0044464//cell part;GO:0044424//intracellular part;GO:0043226//organelle;GO:0043231//intracellular membrane-bounded organelle;GO:0043229//intracellular organelle;GO:0043227//membrane-bounded organelle;GO:0005634//nucleus;GO:0043565//sequence-specific DNA binding;GO:0097159//organic cyclic compound binding;GO:0003676//nucleic acid binding;GO:0003677//DN…	K14494//DELLA protein+ko04075//Plant hormone signal transduction		XP_002267910.1|2.2e-174|PREDICTED: scarecrow-like protein 3 isoform X1 [Vitis vinifera]	GRAS
qClu-1-3	Ft1	8591176	8592941	-	FtPinG0002438900.01	--	--	--	K17099|3.46499e-74|gra:105777117|K17099 annexin A13 | (RefSeq) annexin-like protein RJ4	[U]	Intracellular trafficking, secretion, and vesicular transport	Annexin;; Annexin	Annexin-like protein RJ4 OS=Fragaria ananassa OX=3747 PE=2 SV=2	Annexin {ECO:0000256|RuleBase:RU003540} OS=Gossypium barbadense (Sea-island cotton) PE=2 SV=1	annexin [Fagopyrum tataricum]	--	GO:0043169//cation binding;GO:0005488//binding;GO:0046872//metal ion binding;GO:0005544//calcium-dependent phospholipid binding;GO:0008289//lipid binding;GO:0005509//calcium ion binding;GO:0005543//phospholipid binding;GO:0043167//ion binding;GO:0043168//anion binding;	K17098//annexin D		AKH80293.1|1.1e-85|annexin [Fagopyrum tataricum]
qClu-1-3	Ft1	8606066	8613995	+	FtPinG0002438800.01	--	--	--	--	--	--	--	Protein LNK2 OS=Arabidopsis thaliana OX=3702 GN=LNK2 PE=1 SV=1	Uncharacterized protein {ECO:0000313|EMBL:ERP65172.1} OS=Populus trichocarpa (Western balsam poplar) PE=4 SV=1	hypothetical protein SOVF_131890, partial [Spinacia oleracea]	Oryza sativa Japonica Group Os01g0498200 (Os01g0498200) mRNA, partial cds >gi|32972282|dbj|AK062264.1| Oryza sativa Japonica Group cDNA clone:001-047-H09, full insert sequence	GO:0048511//rhythmic process;GO:0080090//regulation of primary metabolic process;GO:0010468//regulation of gene expression;GO:0050794//regulation of cellular process;GO:2000112//regulation of cellular macromolecule biosynthetic process;GO:0051171//regulation of nitrogen compound metabolic process;GO:0009889//regulation of biosynthetic process;GO:0010556//regulation of macromolecule biosynthetic p…			KNA11738.1|3.3e-27|hypothetical protein SOVF_131890, partial [Spinacia oleracea]
qClu-1-3	Ft1	8614969	8616558	-	FtPinG0002438500.01	--	--	--	--	[U]	Intracellular trafficking, secretion, and vesicular transport	Annexin	Annexin D4 OS=Arabidopsis thaliana OX=3702 GN=ANN4 PE=1 SV=1	Uncharacterized protein {ECO:0000313|EMBL:EYU38266.1} OS=Erythranthe guttata (Yellow monkey flower) PE=4 SV=1	annexin D4 [Sesamum indicum]	PREDICTED: Beta vulgaris subsp. vulgaris annexin D4 (LOC104887499), mRNA	GO:0005543//phospholipid binding;GO:0008289//lipid binding;GO:0043167//ion binding;GO:0046872//metal ion binding;GO:0043168//anion binding;GO:0005488//binding;GO:0043169//cation binding;GO:0005509//calcium ion binding;GO:0005544//calcium-dependent phospholipid binding;	K17098//annexin D		XP_011088394.1|1.5e-50|annexin D4 [Sesamum indicum]
qClu-1-3	Ft1	8620372	8622023	+	FtPinG0002438400.01	--	--	Molecular Function: calcium ion binding (GO:0005509);; Molecular Function: calcium-dependent phospholipid binding (GO:0005544);;	--	[U]	Intracellular trafficking, secretion, and vesicular transport	Annexin	Annexin D3 OS=Arabidopsis thaliana OX=3702 GN=ANN3 PE=2 SV=2	Annexin {ECO:0000256|RuleBase:RU003540} OS=Jatropha curcas (Barbados nut) PE=3 SV=1	PREDICTED: annexin D3 [Beta vulgaris subsp. vulgaris]	--	GO:0005543//phospholipid binding;GO:0005509//calcium ion binding;GO:0005488//binding;GO:0046872//metal ion binding;GO:0043168//anion binding;GO:0043167//ion binding;GO:0043169//cation binding;GO:0005544//calcium-dependent phospholipid binding;GO:0008289//lipid binding;	K17098//annexin D		XP_010670441.1|4.1e-116|PREDICTED: annexin D3 [Beta vulgaris subsp. vulgaris]
qClu-1-3	Ft1	8622237	8625178	-	FtPinG0002438100.01	[F]	Nucleotide transport and metabolism	Molecular Function: orotate phosphoribosyltransferase activity (GO:0004588);; Molecular Function: orotidine-5'-phosphate decarboxylase activity (GO:0004590);; Cellular Component: cytosol (GO:0005829);; Biological Process: 'de novo' pyrimidine nucleobase biosynthetic process (GO:0006207);; Biological Process: cellular response to phosphate starvation (GO:0016036);; Biological Process: 'de novo' UM…	K13421|0|bvg:104887508|K13421 uridine monophosphate synthetase [EC:2.4.2.10 4.1.1.23] | (RefSeq) uridine 5'-monophosphate synthase	[F]	Nucleotide transport and metabolism	Orotidine 5'-phosphate decarboxylase / HUMPS family;; Phosphoribosyl transferase domain;; Orotidine 5'-phosphate decarboxylase / HUMPS family	Uridine 5&apos;-monophosphate synthase OS=Arabidopsis thaliana OX=3702 GN=PYRE-F PE=2 SV=2	Ump synthase {ECO:0000313|EMBL:EFH54239.1} OS=Arabidopsis lyrata subsp. lyrata (Lyre-leaved rock-cress) PE=3 SV=1	uridine 5&apos;-monophosphate synthase-like [Chenopodium quinoa]	Theobroma cacao Uridine 5'-monophosphate synthase / UMP synthase (PYRE-F) (UMPS) isoform 2 (TCM_031360) mRNA, complete cds	GO:1901564//organonitrogen compound metabolic process;GO:0006207//'de novo' pyrimidine nucleobase biosynthetic process;GO:1901293//nucleoside phosphate biosynthetic process;GO:0006793//phosphorus metabolic process;GO:0019693//ribose phosphate metabolic process;GO:0044237//cellular metabolic process;GO:1901362//organic cyclic compound biosynthetic process;GO:0034641//cellular nitrogen compound met…	K13421//uridine monophosphate synthetase [EC:2.4.2.10 4.1.1.23]+ko01100//Metabolic pathways+ko00240//Pyrimidine metabolism		XP_024453911.1|9.6e-169|uridine 5'-monophosphate synthase [Populus trichocarpa]
qClu-1-3	Ft1	8633969	8636945	+	FtPinG0002438000.01	--	--	Molecular Function: GTPase activator activity (GO:0008060);; Molecular Function: zinc ion binding (GO:0008270);; Biological Process: regulation of GTPase activity (GO:0032312);;	K12486|2.67901e-108|cmo:103489503|K12486 stromal membrane-associated protein | (RefSeq) probable ADP-ribosylation factor GTPase-activating protein AGD11	[R]	General function prediction only	Putative GTPase activating protein for Arf;; C2 domain	Probable ADP-ribosylation factor GTPase-activating protein AGD11 OS=Arabidopsis thaliana OX=3702 GN=AGD11 PE=2 SV=1	Uncharacterized protein {ECO:0000313|EMBL:KGN52311.1} OS=Cucumis sativus (Cucumber) PE=4 SV=1	probable ADP-ribosylation factor GTPase-activating protein AGD11 [Spinacia oleracea]	--		K12486//stromal membrane-associated protein+ko04144//Endocytosis	NB-ARC domain-containing disease resistance protein (best arabidopsis hit)	XP_023553031.1|4.9e-56|probable ADP-ribosylation factor GTPase-activating protein AGD11 isoform X3 [Cucurbita pepo subsp. pepo]
qClu-1-3	Ft1	8639637	8641645	-	FtPinG0002437700.01	--	--	--	K17479|2.66448e-83|csv:101206524|K17479 glutaredoxin domain-containing cysteine-rich protein 1 | (RefSeq) uncharacterized protein At3g28850	[O]	Posttranslational modification, protein turnover, chaperones	--	Uncharacterized protein At5g39865 OS=Arabidopsis thaliana OX=3702 GN=At5g39865 PE=2 SV=1	Uncharacterized protein {ECO:0000313|EMBL:EXC11700.1} OS=Morus notabilis PE=4 SV=1	uncharacterized protein At5g39865-like [Cucurbita pepo subsp. pepo]	Diospyros kaki microsatellite DKES30 sequence	GO:0065008//regulation of biological quality;GO:0009987//cellular process;GO:0065007//biological regulation;GO:0019725//cellular homeostasis;GO:0042592//homeostatic process;GO:0050789//regulation of biological process;GO:0045454//cell redox homeostasis;GO:0050794//regulation of cellular process;GO:0005623//cell;GO:0016667//oxidoreductase activity, acting on a sulfur group of donors;GO:0003824//ca…	K17479//glutaredoxin domain-containing cysteine-rich protein 1		XP_010106733.1|1.8e-75|uncharacterized protein At5g39865 [Morus notabilis]
qClu-1-3	Ft1	8653408	8654340	-	FtPinG0002437500.01	[TK]	--	Biological Process: signal transduction (GO:0007165);;	K14492|1.25853e-49|bvg:104887526|K14492 two-component response regulator ARR-A family | (RefSeq) two-component response regulator ARR9-like	[K]	Transcription	Response regulator receiver domain	Two-component response regulator ORR9 OS=Oryza sativa subsp. japonica OX=39947 GN=RR9 PE=2 SV=2	Type-A response regulator {ECO:0000313|EMBL:BAL43557.1} OS=Petunia hybrida (Petunia) PE=2 SV=1	PREDICTED: two-component response regulator ORR10 [Beta vulgaris subsp. vulgaris]	--
qClu-1-3	Ft1	8654953	8658607	-	FtPinG0002437300.01	[P]	Inorganic ion transport and metabolism	Molecular Function: calcium-transporting ATPase activity (GO:0005388);; Molecular Function: calmodulin binding (GO:0005516);; Molecular Function: ATP binding (GO:0005524);; Cellular Component: integral component of membrane (GO:0016021);; Molecular Function: metal ion binding (GO:0046872);; Biological Process: calcium ion transmembrane transport (GO:0070588);;	K01537|0|cit:102613978|K01537 Ca2+-transporting ATPase [EC:3.6.3.8] | (RefSeq) putative calcium-transporting ATPase 11, plasma membrane-type	[P]	Inorganic ion transport and metabolism	E1-E2 ATPase;; E1-E2 ATPase;; Cation transport ATPase (P-type);; haloacid dehalogenase-like hydrolase;; Ca2+-ATPase N terminal autoinhibitory domain;; Cation transporting ATPase, C-terminus	Probable calcium-transporting ATPase 6, plasma membrane-type OS=Oryza sativa subsp. japonica OX=39947 GN=ACA6 PE=3 SV=1	Calcium-transporting ATPase {ECO:0000256|RuleBase:RU361146} OS=Citrus clementina PE=3 SV=1	E1-E2_ATPase domain-containing protein/Cation_ATPase_C domain-containing protein/Cation_ATPase_N domain-containing protein/Hydrolase domain-containing protein/CaATP_NAI domain-containing protein [Cephalotus follicularis]	Morus notabilis Putative calcium-transporting ATPase 11, plasma membrane-type partial mRNA	GO:0031224//intrinsic component of membrane;GO:0016020//membrane;GO:0016021//integral component of membrane;GO:0044425//membrane part;GO:0016887//ATPase activity;GO:0032555//purine ribonucleotide binding;GO:0097367//carbohydrate derivative binding;GO:0032553//ribonucleotide binding;GO:1901265//nucleoside phosphate binding;GO:0015318//inorganic molecular entity transmembrane transporter activity;G…	K01537//Ca2+-transporting ATPase [EC:3.6.3.8]		GAV76175.1|1.9e-117|E1-E2_ATPase domain-containing protein/Cation_ATPase_C domain-containing protein/Cation_ATPase_N domain-containing protein/Hydrolase domain-containing protein/CaATP_NAI domain-containing protein [Cephalotus follicularis]
qClu-1-3	Ft1	8661986	8666353	-	FtPinG0002437100.01	--	--	--	--	--	--	RNA recognition motif. (a.k.a. RRM, RBD, or RNP domain)	Zinc finger CCCH domain-containing protein 53 OS=Oryza sativa subsp. japonica OX=39947 GN=Os07g0682400 PE=2 SV=1	Uncharacterized protein {ECO:0000313|EMBL:EEE78877.2} OS=Populus trichocarpa (Western balsam poplar) PE=4 SV=2	zinc finger CCCH domain-containing protein 53-like [Cajanus cajan]	PREDICTED: Beta vulgaris subsp. vulgaris zinc finger CCCH domain-containing protein 53 (LOC104887442), mRNA	GO:0003723//RNA binding;GO:0043169//cation binding;GO:0097159//organic cyclic compound binding;GO:0043167//ion binding;GO:0005488//binding;GO:0046872//metal ion binding;GO:0003676//nucleic acid binding;GO:1901363//heterocyclic compound binding;			PSS19127.1|4.9e-93|Zinc finger CCCH domain-containing protein [Actinidia chinensis var. chinensis]
qClu-1-3	Ft1	8675527	8676987	-	FtPinG0002436900.01	[V]	Defense mechanisms	Molecular Function: ATP binding (GO:0005524);; Biological Process: obsolete ATP catabolic process (GO:0006200);; Cellular Component: integral component of membrane (GO:0016021);; Molecular Function: ATPase activity, coupled to transmembrane movement of substances (GO:0042626);; Biological Process: transmembrane transport (GO:0055085);;	K05658|6.15562e-165|cic:CICLE_v10010936mg|K05658 ATP-binding cassette, subfamily B (MDR/TAP), member 1 [EC:3.6.3.44] | (RefSeq) hypothetical protein	[Q]	Secondary metabolites biosynthesis, transport and catabolism	ABC transporter transmembrane region;; ABC transporter;; ABC transporter transmembrane region	ABC transporter B family member 15 OS=Arabidopsis thaliana OX=3702 GN=ABCB15 PE=3 SV=1	Uncharacterized protein {ECO:0000313|EMBL:ESR44270.1} OS=Citrus clementina PE=3 SV=1	hypothetical protein CDL15_Pgr022265 [Punica granatum]	--	GO:0031224//intrinsic component of membrane;GO:0016021//integral component of membrane;GO:0044425//membrane part;GO:0016020//membrane;GO:0042626//ATPase activity, coupled to transmembrane movement of substances;GO:1901265//nucleoside phosphate binding;GO:0016887//ATPase activity;GO:0043168//anion binding;GO:0032559//adenyl ribonucleotide binding;GO:0008144//drug binding;GO:0016462//pyrophosphatas…	K05658//ATP-binding cassette, subfamily B (MDR/TAP), member 1 [EC:7.6.2.2]+ko02010//ABC transporters	PREDICTED: Vitis vinifera hypothetical protein LOC100262734 (LOC100262734), mRNA	OWM73994.1|1.6e-118|hypothetical protein CDL15_Pgr022265 [Punica granatum]
qClu-1-3	Ft1	8677106	8679451	-	FtPinG0002436700.01	[V]	Defense mechanisms	Biological Process: cellular process (GO:0009987);; Cellular Component: membrane (GO:0016020);; Molecular Function: nucleoside-triphosphatase activity (GO:0017111);; Biological Process: auxin transport (GO:0060918);;	K05658|6.10528e-148|gmx:100807709|K05658 ATP-binding cassette, subfamily B (MDR/TAP), member 1 [EC:3.6.3.44] | (RefSeq) ABC transporter B family member 15-like	[Q]	Secondary metabolites biosynthesis, transport and catabolism	ABC transporter transmembrane region	Putative multidrug resistance protein OS=Oryza sativa subsp. japonica OX=39947 GN=Os02g0190300 PE=3 SV=1	Uncharacterized protein {ECO:0000313|EnsemblPlants:GLYMA19G01940.1} OS=Glycine max (Soybean) PE=3 SV=2	PREDICTED: ABC transporter B family member 15-like [Lupinus angustifolius]	--	GO:0016021//integral component of membrane;GO:0031224//intrinsic component of membrane;GO:0044425//membrane part;GO:0016020//membrane;GO:0097159//organic cyclic compound binding;GO:0005215//transporter activity;GO:0036094//small molecule binding;GO:0030554//adenyl nucleotide binding;GO:0035639//purine ribonucleoside triphosphate binding;GO:0000166//nucleotide binding;GO:0043168//anion binding;GO:…	K05658//ATP-binding cassette, subfamily B (MDR/TAP), member 1 [EC:7.6.2.2]+ko02010//ABC transporters;K05658//ATP-binding cassette, subfamily B (MDR/TAP), member 1 [EC:7.6.2.2]+ko02010//ABC transporters;K05658//ATP-binding cassette, subfamily B (MDR/TAP), member 1 [EC:7.6.2.2]+ko02010//ABC transporters	PREDICTED: Vitis vinifera hypothetical protein LOC100262734 (LOC100262734), mRNA	XP_021822407.1|4.0e-83|ABC transporter B family member 15-like [Prunus avium]
qClu-1-3	Ft1	8690700	8692071	-	FtPinG0002436500.01	--	--	Molecular Function: inositol trisphosphate phosphatase activity (GO:0046030);;	--	[U]	Intracellular trafficking, secretion, and vesicular transport	Endonuclease/Exonuclease/phosphatase family	Type I inositol polyphosphate 5-phosphatase 8 OS=Arabidopsis thaliana OX=3702 GN=IP5P8 PE=2 SV=1	Type I inositol polyphosphate 5-phosphatase, putative {ECO:0000313|EMBL:EEF44968.1} OS=Ricinus communis (Castor bean) PE=4 SV=1	type I inositol polyphosphate 5-phosphatase, putative [Ricinus communis]	--
qClu-1-3	Ft1	8693714	8696970	-	FtPinG0002435700.01	--	--	--	--	--	--	--	--	Putative uncharacterized protein {ECO:0000313|EMBL:EEF52078.1} OS=Ricinus communis (Castor bean) PE=4 SV=1	PREDICTED: uncharacterized protein LOC104887436 isoform X1 [Beta vulgaris subsp. vulgaris]	--				XP_010670362.1|1.9e-41|PREDICTED: uncharacterized protein LOC104887436 isoform X1 [Beta vulgaris subsp. vulgaris]
qClu-1-3	Ft1	8702706	8704219	+	FtPinG0002435600.01	[MDT]	--	Molecular Function: ATP binding (GO:0005524);; Molecular Function: nucleoside-triphosphatase activity (GO:0017111);;	--	[O]	Posttranslational modification, protein turnover, chaperones	ATPase family associated with various cellular activities (AAA);; Domain associated at C-terminal with AAA;; Domain associated at C-terminal with AAA	AAA-ATPase ASD, mitochondrial OS=Arabidopsis thaliana OX=3702 GN=AATP1 PE=1 SV=1	Coffea canephora DH200=94 genomic scaffold, scaffold_211 {ECO:0000313|EMBL:CDP18111.1} OS=Coffea canephora (Robusta coffee) PE=3 SV=1	Spastin, partial [Trema orientalis]	--	GO:0031224//intrinsic component of membrane;GO:0016020//membrane;GO:0016021//integral component of membrane;GO:0044425//membrane part;GO:0036094//small molecule binding;GO:0043168//anion binding;GO:0000166//nucleotide binding;GO:0032559//adenyl ribonucleotide binding;GO:0008144//drug binding;GO:0035639//purine ribonucleoside triphosphate binding;GO:0032555//purine ribonucleotide binding;GO:003255…	K08900//mitochondrial chaperone BCS1		XP_019103539.1|1.1e-170|PREDICTED: AAA-ATPase At3g28580-like [Beta vulgaris subsp. vulgaris]
qClu-1-3	Ft1	8706923	8708386	+	FtPinG0002435400.01	[MDT]	--	Molecular Function: nucleotide binding (GO:0000166);;	--	[O]	Posttranslational modification, protein turnover, chaperones	Domain associated at C-terminal with AAA;; ATPase family associated with various cellular activities (AAA);; ATPase family associated with various cellular activities (AAA)	AAA-ATPase ASD, mitochondrial OS=Arabidopsis thaliana OX=3702 GN=AATP1 PE=1 SV=1	Putative uncharacterized protein {ECO:0000313|EMBL:CCB58564.1} OS=Vitis vinifera (Grape) PE=3 SV=1	Spastin, partial [Trema orientalis]	--
qClu-1-3	Ft1	8709003	8711975	-	FtPinG0002435100.01	--	--	--	--	[A]	RNA processing and modification	RING-variant domain	Probable E3 ubiquitin ligase SUD1 OS=Arabidopsis thaliana OX=3702 GN=SUD1 PE=1 SV=1	Putative uncharacterized protein {ECO:0000313|EMBL:CBI32724.3} OS=Vitis vinifera (Grape) PE=4 SV=1	PREDICTED: uncharacterized protein LOC100265508 [Vitis vinifera]	PREDICTED: Cicer arietinum E3 ubiquitin-protein ligase MARCH7-like (LOC101511463), transcript variant X2, mRNA	GO:0016021//integral component of membrane;GO:0016020//membrane;GO:0044425//membrane part;GO:0031224//intrinsic component of membrane;GO:0046872//metal ion binding;GO:0046914//transition metal ion binding;GO:0003824//catalytic activity;GO:0005488//binding;GO:0008270//zinc ion binding;GO:0043167//ion binding;GO:0043169//cation binding;GO:0016874//ligase activity;	K04733//interleukin-1 receptor-associated kinase 4 [EC:2.7.11.1];K15407//queuine tRNA-ribosyltransferase subunit QTRTD1 [EC:2.4.2.29]		XP_002280929.2|1.2e-144|PREDICTED: uncharacterized protein LOC100265508 [Vitis vinifera]
qClu-1-3	Ft1	8721103	8721413	+	FtPinG0002435000.01	--	--	Cellular Component: plasma membrane (GO:0005886);; Biological Process: regulation of cell proliferation (GO:0042127);; Biological Process: shoot system development (GO:0048367);;	--	--	--	DVL family;; DVL family	--	Uncharacterized protein {ECO:0000313|EnsemblPlants:GLYMA19G36720.2} OS=Glycine max (Soybean) PE=4 SV=1	hypothetical protein VIGAN_08199700, partial [Vigna angularis var. angularis]	--	GO:0016021//integral component of membrane;GO:0044425//membrane part;GO:0016020//membrane;GO:0031224//intrinsic component of membrane;			BAT95296.1|4.4e-11|hypothetical protein VIGAN_08199700, partial [Vigna angularis var. angularis]
qClu-1-3	Ft1	8733340	8735908	+	FtPinG0002434800.01	--	--	--	--	[S]	Function unknown	Membrane magnesium transporter	Membrane magnesium transporter OS=Arabidopsis thaliana OX=3702 GN=At5g03345 PE=3 SV=1	Uncharacterized protein {ECO:0000313|EMBL:KCW89396.1} (Fragment) OS=Eucalyptus grandis (Flooded gum) PE=4 SV=1	membrane magnesium transporter [Spinacia oleracea]	--	GO:0016020//membrane;GO:0031224//intrinsic component of membrane;GO:0044425//membrane part;GO:0016021//integral component of membrane;			XP_021846579.1|7.4e-43|membrane magnesium transporter [Spinacia oleracea]
qClu-1-3	Ft1	8736825	8737106	-	FtPinG0002434500.01	--	--	--	K14488|2.73767e-26|gmx:100809715|K14488 SAUR family protein | (RefSeq) auxin-responsive protein SAUR72-like	--	--	Auxin responsive protein	Auxin-responsive protein SAUR50 OS=Arabidopsis thaliana OX=3702 GN=SAUR50 PE=1 SV=1	Uncharacterized protein {ECO:0000313|EnsemblPlants:GLYMA13G20621.1} OS=Glycine max (Soybean) PE=4 SV=1	Auxin_inducible domain-containing protein, partial [Cephalotus follicularis]	--
qClu-1-3	Ft1	8740965	8741696	-	FtPinG0002434100.01	[C]	Energy production and conversion	Molecular Function: acylphosphatase activity (GO:0003998);;	K01512|6.13045e-49|vvi:100261830|K01512 acylphosphatase [EC:3.6.1.7] | (RefSeq) acylphosphatase	[C]	Energy production and conversion	Acylphosphatase	--	Putative uncharacterized protein {ECO:0000313|EMBL:CCB57102.1} OS=Vitis vinifera (Grape) PE=3 SV=1	uncharacterized protein LOC110633666 [Hevea brasiliensis]	--	GO:0003824//catalytic activity;GO:0016818//hydrolase activity, acting on acid anhydrides, in phosphorus-containing anhydrides;GO:0003998//acylphosphatase activity;GO:0016817//hydrolase activity, acting on acid anhydrides;GO:0016787//hydrolase activity;	K01512//acylphosphatase [EC:3.6.1.7]+ko00620//Pyruvate metabolism		XP_010684048.1|1.2e-42|PREDICTED: uncharacterized protein LOC104898648 [Beta vulgaris subsp. vulgaris]
qClu-1-3	Ft1	8742377	8745541	-	FtPinG0002433900.01	--	--	--	--	[R]	General function prediction only	PPR repeat family;; PPR repeat;; PPR repeat;; Pentatricopeptide repeat domain;; Pentacotripeptide-repeat region of PRORP;; PPR repeat family	Pentatricopeptide repeat-containing protein At2g34400 OS=Arabidopsis thaliana OX=3702 GN=PCMP-E23 PE=3 SV=2	Putative uncharacterized protein {ECO:0000313|EMBL:CBI40118.3} OS=Vitis vinifera (Grape) PE=4 SV=1	PREDICTED: pentatricopeptide repeat-containing protein At2g34400 [Vitis vinifera]	Ricinus communis pentatricopeptide repeat-containing protein, putative, mRNA	GO:1901360//organic cyclic compound metabolic process;GO:0009451//RNA modification;GO:0034641//cellular nitrogen compound metabolic process;GO:0043412//macromolecule modification;GO:0016070//RNA metabolic process;GO:0006725//cellular aromatic compound metabolic process;GO:0008152//metabolic process;GO:0043170//macromolecule metabolic process;GO:0046483//heterocycle metabolic process;GO:0006139//n…	K22733//magnesium transporter;K19090//CRISPR-associated protein Cas5t;K19589//release factor glutamine methyltransferase [EC:2.1.1.297];K19589//release factor glutamine methyltransferase [EC:2.1.1.297];K22733//magnesium transporter;K22733//magnesium transporter;K22733//magnesium transporter;K19090//CRISPR-associated protein Cas5t;K19589//release factor glutamine methyltransferase [EC:2.1.1.297];K…		XP_023921722.1|8.1e-25|pentatricopeptide repeat-containing protein At2g34400 [Quercus suber]
qClu-1-3	Ft1	8749643	8751760	-	FtPinG0002433700.01	--	--	--	--	[P]	Inorganic ion transport and metabolism	Heavy-metal-associated domain	Heavy metal-associated isoprenylated plant protein 6 OS=Arabidopsis thaliana OX=3702 GN=HIPP06 PE=1 SV=1	Uncharacterized protein {ECO:0000313|EnsemblPlants:GLYMA19G36800.1} OS=Glycine max (Soybean) PE=4 SV=1	heavy metal-associated isoprenylated plant protein 6-like isoform X2 [Spinacia oleracea]	--		K04733//interleukin-1 receptor-associated kinase 4 [EC:2.7.11.1]		XP_021722721.1|3.2e-83|heavy metal-associated isoprenylated plant protein 6-like isoform X1 [Chenopodium quinoa]
qClu-1-3	Ft1	8763083	8768677	+	FtPinG0002433400.01	[J]	Translation, ribosomal structure and biogenesis	--	K01892|0|bvg:104898644|K01892 histidyl-tRNA synthetase [EC:6.1.1.21] | (RefSeq) histidine--tRNA ligase, cytoplasmic	[J]	Translation, ribosomal structure and biogenesis	Histidyl-tRNA synthetase;; tRNA synthetase class II core domain (G, H, P, S and T);; Anticodon binding domain;; tRNA synthetases class II core domain (F)	Histidine--tRNA ligase, chloroplastic/mitochondrial OS=Arabidopsis thaliana OX=3702 GN=At3g46100 PE=2 SV=1	Uncharacterized protein {ECO:0000313|EMBL:KDP29162.1} OS=Jatropha curcas (Barbados nut) PE=3 SV=1	PREDICTED: histidine--tRNA ligase, chloroplastic/mitochondrial [Beta vulgaris subsp. vulgaris]	PREDICTED: Beta vulgaris subsp. vulgaris histidine--tRNA ligase, cytoplasmic (LOC104898644), mRNA	GO:0006412//translation;GO:0006520//cellular amino acid metabolic process;GO:0044281//small molecule metabolic process;GO:0009059//macromolecule biosynthetic process;GO:0090304//nucleic acid metabolic process;GO:0043603//cellular amide metabolic process;GO:0043170//macromolecule metabolic process;GO:0044271//cellular nitrogen compound biosynthetic process;GO:1901566//organonitrogen compound biosy…	K01892//histidyl-tRNA synthetase [EC:6.1.1.21]+ko00970//Aminoacyl-tRNA biosynthesis		XP_012082424.1|1.8e-222|histidine--tRNA ligase, chloroplastic/mitochondrial [Jatropha curcas]
qClu-1-3	Ft1	8777970	8782195	-	FtPinG0002433100.01	--	--	--	--	--	--	Terpene synthase family, metal binding domain;; Terpene synthase, N-terminal domain	(-)-germacrene D synthase OS=Vitis vinifera OX=29760 GN=VIT_19s0014g04930 PE=1 SV=1	Sesquiterpene synthase {ECO:0000313|EMBL:AFN57631.1} (Fragment) OS=Persicaria minor PE=2 SV=1	sesquiterpene synthase, partial [Persicaria minor]	--
qClu-1-3	Ft1	8782890	8785974	+	FtPinG0002433000.01	--	--	--	--	--	--	Terpene synthase family, metal binding domain;; Terpene synthase, N-terminal domain	(+)-delta-cadinene synthase OS=Gossypium hirsutum OX=3635 GN=CDN1 PE=1 SV=1	Sesquiterpene synthase {ECO:0000313|EMBL:AFN57631.1} (Fragment) OS=Persicaria minor PE=2 SV=1	sesquiterpene synthase, partial [Persicaria minor]	--	GO:0010333//terpene synthase activity;GO:0016838//carbon-oxygen lyase activity, acting on phosphates;GO:0003824//catalytic activity;GO:0016829//lyase activity;GO:0000287//magnesium ion binding;GO:0016835//carbon-oxygen lyase activity;GO:0005488//binding;GO:0046872//metal ion binding;GO:0043169//cation binding;GO:0043167//ion binding;	K15803//(-)-germacrene D synthase [EC:4.2.3.75]+ko00909//Sesquiterpenoid and triterpenoid biosynthesis		AFN57631.1|2.8e-168|sesquiterpene synthase, partial [Persicaria minor]
qClu-1-3	Ft1	8792696	8793265	+	FtPinG0002432800.01	--	--	--	--	--	--	Terpene synthase, N-terminal domain	(E)-beta-farnesene synthase OS=Citrus junos OX=135197 PE=1 SV=1	Sesquiterpene synthase {ECO:0000313|EMBL:AFN57631.1} (Fragment) OS=Persicaria minor PE=2 SV=1	sesquiterpene synthase, partial [Persicaria minor]	--
qClu-1-3	Ft1	8796781	8797877	+	FtPinG0002432600.01	--	--	--	--	--	--	Terpene synthase family, metal binding domain;; Terpene synthase family, metal binding domain	Beta-caryophyllene synthase OS=Artemisia annua OX=35608 GN=QHS1 PE=1 SV=1	Sesquiterpene synthase {ECO:0000313|EMBL:AFN57631.1} (Fragment) OS=Persicaria minor PE=2 SV=1	sesquiterpene synthase, partial [Persicaria minor]	--
qClu-1-3	Ft1	8800056	8801856	+	FtPinG0002432400.01	--	--	Molecular Function: protein tyrosine phosphatase activity (GO:0004725);; Cellular Component: mitochondrion (GO:0005739);; Biological Process: protein phosphorylation (GO:0006468);; Cellular Component: chloroplast (GO:0009507);; Molecular Function: arsenate reductase activity (GO:0030611);; Biological Process: peptidyl-tyrosine dephosphorylation (GO:0035335);; Biological Process: response to arsen…	K18065|6.74432e-74|bvg:104908828|K18065 Cdc25 family phosphatase [EC:3.1.3.48 1.20.4.-] | (RefSeq) dual specificity phosphatase Cdc25	[D]	Cell cycle control, cell division, chromosome partitioning	Rhodanese-like domain	Dual specificity phosphatase Cdc25 OS=Arabidopsis thaliana OX=3702 GN=CDC25 PE=1 SV=1	Coffea canephora DH200=94 genomic scaffold, scaffold_98 {ECO:0000313|EMBL:CDP15277.1} OS=Coffea canephora (Robusta coffee) PE=4 SV=1	dual specificity phosphatase Cdc25-like [Chenopodium quinoa]	--	GO:0006464//cellular protein modification process;GO:0043170//macromolecule metabolic process;GO:0042221//response to chemical;GO:0050896//response to stimulus;GO:0006468//protein phosphorylation;GO:0008152//metabolic process;GO:0006793//phosphorus metabolic process;GO:0044238//primary metabolic process;GO:0009987//cellular process;GO:0071704//organic substance metabolic process;GO:1901564//organ…	K18065//Cdc25 family phosphatase [EC:3.1.3.48 1.20.4.1]		XP_021847212.1|2.3e-57|dual specificity phosphatase Cdc25 [Spinacia oleracea]
qClu-1-3	Ft1	8804689	8807850	+	FtPinG0002432000.01	[J]	Translation, ribosomal structure and biogenesis	Molecular Function: binding (GO:0005488);;	K12885|2.97721e-61|bvg:104908831|K12885 heterogeneous nuclear ribonucleoprotein G | (RefSeq) glycine-rich RNA-binding protein RZ1C	[R]	General function prediction only	RNA recognition motif. (a.k.a. RRM, RBD, or RNP domain);; RNA recognition motif;; Zinc knuckle	Glycine-rich RNA-binding protein RZ1B OS=Arabidopsis thaliana OX=3702 GN=RZ1B PE=2 SV=1	Glycine-rich RNA-binding family protein {ECO:0000313|EMBL:EEF01501.1} OS=Populus trichocarpa (Western balsam poplar) PE=4 SV=1	PREDICTED: glycine-rich RNA-binding protein RZ1C [Beta vulgaris subsp. vulgaris]	--	GO:0046872//metal ion binding;GO:0008270//zinc ion binding;GO:0005488//binding;GO:0097159//organic cyclic compound binding;GO:0046914//transition metal ion binding;GO:1901363//heterocyclic compound binding;GO:0003676//nucleic acid binding;GO:0003723//RNA binding;GO:0043167//ion binding;GO:0043169//cation binding;	K12885//heterogeneous nuclear ribonucleoprotein G+ko03040//Spliceosome		XP_010696295.1|3.8e-90|PREDICTED: glycine-rich RNA-binding protein RZ1C [Beta vulgaris subsp. vulgaris]
qClu-1-3	Ft1	8813184	8821615	-	FtPinG0002431500.01	[R]	General function prediction only	Biological Process: respiratory burst involved in defense response (GO:0002679);; Molecular Function: glutamate-ammonia ligase activity (GO:0004356);; Cellular Component: cytosol (GO:0005829);; Biological Process: glutamine biosynthetic process (GO:0006542);; Biological Process: tryptophan catabolic process (GO:0006569);; Molecular Function: microtubule binding (GO:0008017);; Biological Process: …	--	[E]	Amino acid transport and metabolism	Glutamine synthetase, catalytic domain;; Amidohydrolase	--	Uncharacterized protein {ECO:0000313|EMBL:KDP29198.1} OS=Jatropha curcas (Barbados nut) PE=3 SV=1	protein fluG [Spinacia oleracea]	PREDICTED: Vitis vinifera protein fluG (LOC100265821), mRNA	GO:0044237//cellular metabolic process;GO:1901564//organonitrogen compound metabolic process;GO:0016053//organic acid biosynthetic process;GO:0008652//cellular amino acid biosynthetic process;GO:0009084//glutamine family amino acid biosynthetic process;GO:0043436//oxoacid metabolic process;GO:0019752//carboxylic acid metabolic process;GO:0009064//glutamine family amino acid metabolic process;GO:0…	K01915//glutamine synthetase [EC:6.3.1.2]+ko00250//Alanine, aspartate and glutamate metabolism+ko00910//Nitrogen metabolism+ko00220//Arginine biosynthesis+ko01230//Biosynthesis of amino acids+ko01100//Metabolic pathways+ko00630//Glyoxylate and dicarboxylate metabolism;K12121//phytochrome B+ko04712//Circadian rhythm - plant;K02184//formin 2		XP_021866254.1|0.0e+00|protein fluG [Spinacia oleracea]
qClu-1-3	Ft1	8824407	8827929	+	FtPinG0002431200.01	--	--	--	--	--	--	--	--	Uncharacterized protein {ECO:0000313|EMBL:EXB75917.1} OS=Morus notabilis PE=4 SV=1	PREDICTED: uncharacterized protein LOC109013107 isoform X1 [Juglans regia]	--	GO:0031224//intrinsic component of membrane;GO:0016021//integral component of membrane;GO:0016020//membrane;GO:0044425//membrane part;			PSR98470.1|3.7e-28|Glutamate racemase [Actinidia chinensis var. chinensis]
qClu-1-3	Ft1	8830414	8831528	-	FtPinG0002430900.01	\	\	\	\	\	\	\	\	\	\	\		K12121//phytochrome B+ko04712//Circadian rhythm - plant;K02184//formin 2		CAD22154.1|1.2e-127|pherophorin-dz1 protein [Volvox carteri f. nagariensis]
qClu-1-3	Ft1	8845379	8870055	+	FtPinG0002430600.01	--	--	--	--	[S]	Function unknown	HEAT repeat;; HEAT-like repeat;; non-SMC mitotic condensation complex subunit 1	Protein SHOOT GRAVITROPISM 6 OS=Arabidopsis thaliana OX=3702 GN=SGR6 PE=2 SV=1	Uncharacterized protein {ECO:0000313|EMBL:EXB75920.1} OS=Morus notabilis PE=4 SV=1	PREDICTED: protein SHOOT GRAVITROPISM 6 isoform X1 [Vitis vinifera]	PREDICTED: Beta vulgaris subsp. vulgaris protein SHOOT GRAVITROPISM 6 (LOC104898576), transcript variant X1, mRNA		K02953//small subunit ribosomal protein S13e+ko03010//Ribosome;K03100//signal peptidase I [EC:3.4.21.89]+ko03060//Protein export;K02953//small subunit ribosomal protein S13e+ko03010//Ribosome;K03100//signal peptidase I [EC:3.4.21.89]+ko03060//Protein export;K02953//small subunit ribosomal protein S13e+ko03010//Ribosome;K03100//signal peptidase I [EC:3.4.21.89]+ko03060//Protein export;K02953//smal…		XP_010654000.1|0.0e+00|PREDICTED: protein SHOOT GRAVITROPISM 6 isoform X1 [Vitis vinifera]
qClu-1-3	Ft1	8872191	8872853	-	FtPinG0002430300.01	[G]	Carbohydrate transport and metabolism	--	K13496|2.12576e-56|bvg:104898594|K13496 UDP-glucosyl transferase 73C [EC:2.4.1.-] | (RefSeq) UDP-glycosyltransferase 73C3-like	[GC]	--	UDP-glucoronosyl and UDP-glucosyl transferase	UDP-glycosyltransferase 73C7 OS=Arabidopsis thaliana OX=3702 GN=UGT73C7 PE=2 SV=1	UDP-glycosyltransferase 73B4, putative {ECO:0000313|EMBL:EOX98312.1} OS=Theobroma cacao (Cacao) PE=4 SV=1	PREDICTED: UDP-glycosyltransferase 73C3 [Beta vulgaris subsp. vulgaris]	--	GO:0016740//transferase activity;GO:0016757//transferase activity, transferring glycosyl groups;GO:0003824//catalytic activity;GO:0016758//transferase activity, transferring hexosyl groups;	K13496//UDP-glucosyl transferase 73C [EC:2.4.1.-];K22771//flavonol-3-O-L-rhamnoside-7-O-glucosyltransferase [EC:2.4.1.-]+ko00944//Flavone and flavonol biosynthesis		AYA22041.1|1.2e-122|UFGT9 [Fagopyrum tataricum]
qClu-1-3	Ft1	8874129	8874398	-	FtPinG0002430100.01	\	\	\	\	\	\	\	\	\	\	\
qClu-1-3	Ft1	8875705	8882940	-	BGI_novel_G000030			GO:0043167//ion binding;GO:0046872//metal ion binding;GO:0043169//cation binding;GO:0005488//binding;									GO:0043167//ion binding;GO:0046872//metal ion binding;GO:0043169//cation binding;GO:0005488//binding;
qClu-1-3	Ft1	8890058	8890838	-	FtPinG0002429900.01	\	\	\	\	\	\	\	\	\	\	\
qClu-1-3	Ft1	8898783	8901721	-	FtPinG0002429700.01	[K]	Transcription	Biological Process: methylation (GO:0032259);; Molecular Function: protein dimerization activity (GO:0046983);; Molecular Function: caffeate O-methyltransferase activity (GO:0047763);;	--	[R]	General function prediction only	O-methyltransferase;; Dimerisation domain;; O-methyltransferase	Caffeic acid 3-O-methyltransferase OS=Eucalyptus gunnii OX=3933 GN=OMT PE=2 SV=1	Putative uncharacterized protein {ECO:0000313|EMBL:CCB55367.1} OS=Vitis vinifera (Grape) PE=4 SV=1	PREDICTED: caffeic acid 3-O-methyltransferase [Vitis vinifera]	Phaseolus vulgaris hypothetical protein (PHAVU_005G070300g) mRNA, complete cds	GO:0009987//cellular process;GO:0008152//metabolic process;GO:0009058//biosynthetic process;GO:0044249//cellular biosynthetic process;GO:0044237//cellular metabolic process;GO:0006725//cellular aromatic compound metabolic process;GO:0019438//aromatic compound biosynthetic process;GO:0044464//cell part;GO:0005829//cytosol;GO:0044424//intracellular part;GO:0005623//cell;GO:0044444//cytoplasmic part…	K13066//caffeic acid 3-O-methyltransferase [EC:2.1.1.68]+ko01100//Metabolic pathways+ko01110//Biosynthesis of secondary metabolites+ko00940//Phenylpropanoid biosynthesis		XP_002264566.1|6.8e-148|PREDICTED: caffeic acid 3-O-methyltransferase [Vitis vinifera]
qClu-1-3	Ft1	8905167	8910020	+	FtPinG0002429400.01	--	--	--	K12185|8.54149e-87|vvi:100264180|K12185 ESCRT-I complex subunit VPS37 | (RefSeq) vacuolar protein-sorting-associated protein 37 homolog 1	[S]	Function unknown	Modifier of rudimentary (Mod(r)) protein	Vacuolar protein-sorting-associated protein 37 homolog 1 OS=Arabidopsis thaliana OX=3702 GN=VPS37-1 PE=1 SV=1	Uncharacterized protein {ECO:0000313|EMBL:AHY23245.1} OS=Fallopia multiflora PE=2 SV=1	hypothetical protein [Fallopia multiflora]	Fallopia multiflora clone GEfl2 hypothetical protein mRNA, complete cds	GO:0006807//nitrogen compound metabolic process;GO:0044248//cellular catabolic process;GO:0043170//macromolecule metabolic process;GO:0072594//establishment of protein localization to organelle;GO:0072666//establishment of protein localization to vacuole;GO:0006612//protein targeting to membrane;GO:0006810//transport;GO:0033036//macromolecule localization;GO:0051603//proteolysis involved in cellu…	K12185//ESCRT-I complex subunit VPS37+ko04144//Endocytosis;K12185//ESCRT-I complex subunit VPS37+ko04144//Endocytosis		AHY23245.1|1.6e-108|hypothetical protein [Fallopia multiflora]
qClu-1-3	Ft1	8907308	8908196	+	FtPinG0002429600.01	\	\	\	\	\	\	\	\	\	\	\
qClu-1-3	Ft1	8910630	8911285	-	FtPinG0002429100.01	--	--	--	--	--	--	Pollen proteins Ole e I like	--	Uncharacterized protein {ECO:0000313|EnsemblPlants:PGSC0003DMT400033792} OS=Solanum tuberosum (Potato) PE=4 SV=1	hypothetical protein BVRB_9g207700 [Beta vulgaris subsp. vulgaris]	--		K10955//mucin-2		PSS23624.1|3.7e-48|Pistil-specific extensin-like protein [Actinidia chinensis var. chinensis]
qClu-1-3	Ft1	8924873	8928822	+	FtPinG0003210200.01	--	--	--	--	[O]	Posttranslational modification, protein turnover, chaperones	Xylanase inhibitor N-terminal;; Eukaryotic aspartyl protease;; Xylanase inhibitor C-terminal	Aspartic proteinase-like protein 2 OS=Arabidopsis thaliana OX=3702 GN=At1g65240 PE=1 SV=2	Uncharacterized protein {ECO:0000313|EMBL:EMJ05072.1} OS=Prunus persica (Peach) PE=4 SV=1	PREDICTED: aspartic proteinase-like protein 2 [Beta vulgaris subsp. vulgaris]	PREDICTED: Pyrus x bretschneideri aspartic proteinase-like protein 2 (LOC103933034), mRNA	GO:0006508//proteolysis;GO:0009057//macromolecule catabolic process;GO:0009056//catabolic process;GO:1901575//organic substance catabolic process;GO:0030163//protein catabolic process;GO:0043170//macromolecule metabolic process;GO:0044238//primary metabolic process;GO:0008152//metabolic process;GO:0006807//nitrogen compound metabolic process;GO:1901564//organonitrogen compound metabolic process;G…	K00924//kinase [EC:2.7.1.-]		XP_010683966.1|1.6e-196|PREDICTED: aspartic proteinase-like protein 2 [Beta vulgaris subsp. vulgaris]
qClu-1-3	Ft1	8933863	8939327	+	FtPinG0003210000.01	--	--	--	--	[T]	Signal transduction mechanisms	Conserved mid region of cactin;; Cactus-binding C-terminus of cactin protein	Cactin OS=Arabidopsis thaliana OX=3702 GN=CTN PE=1 SV=1	F21M11.16 protein isoform 1 {ECO:0000313|EMBL:EOY08043.1} OS=Theobroma cacao (Cacao) PE=4 SV=1	cactin [Herrania umbratica]	PREDICTED: Cucumis sativus cactin-like (LOC101226890), mRNA		K18626//trichohyalin;K12811//ATP-dependent RNA helicase DDX46/PRP5 [EC:3.6.4.13]+ko03040//Spliceosome;K12811//ATP-dependent RNA helicase DDX46/PRP5 [EC:3.6.4.13]+ko03040//Spliceosome;K18626//trichohyalin		XP_021737807.1|1.1e-291|cactin-like [Chenopodium quinoa]
qClu-1-3	Ft1	8958712	8963062	+	FtPinG0003209800.01	[E]	Amino acid transport and metabolism	Molecular Function: L-threonine ammonia-lyase activity (GO:0004794);; Biological Process: isoleucine biosynthetic process (GO:0009097);; Molecular Function: pyridoxal phosphate binding (GO:0030170);;	K01754|0|pda:103712033|K01754 threonine dehydratase [EC:4.3.1.19] | (RefSeq) threonine dehydratase biosynthetic, chloroplastic-like	[E]	Amino acid transport and metabolism	Pyridoxal-phosphate dependent enzyme;; C-terminal regulatory domain of Threonine dehydratase	Threonine dehydratase biosynthetic, chloroplastic OS=Arabidopsis thaliana OX=3702 GN=OMR1 PE=1 SV=1	Uncharacterized protein {ECO:0000313|EMBL:ERP59138.1} OS=Populus trichocarpa (Western balsam poplar) PE=4 SV=1	threonine dehydratase biosynthetic, chloroplastic [Ananas comosus]	PREDICTED: Musa acuminata subsp. malaccensis threonine dehydratase biosynthetic, chloroplastic-like (LOC103993962), mRNA	GO:0009063//cellular amino acid catabolic process;GO:1901576//organic substance biosynthetic process;GO:0009081//branched-chain amino acid metabolic process;GO:1901605//alpha-amino acid metabolic process;GO:0006520//cellular amino acid metabolic process;GO:0044282//small molecule catabolic process;GO:0016053//organic acid biosynthetic process;GO:0009097//isoleucine biosynthetic process;GO:1901607…	K01754//threonine dehydratase [EC:4.3.1.19]+ko00290//Valine, leucine and isoleucine biosynthesis+ko01230//Biosynthesis of amino acids+ko01100//Metabolic pathways+ko01110//Biosynthesis of secondary metabolites+ko00260//Glycine, serine and threonine metabolism+ko01200//Carbon metabolism		XP_006381341.1|8.5e-232|threonine dehydratase biosynthetic, chloroplastic [Populus trichocarpa]
qClu-1-3	Ft1	8978270	8981370	+	FtPinG0003209600.01	--	--	Cellular Component: integral component of membrane (GO:0016021);;	--	--	--	Sulfite exporter TauE/SafE	Sulfite exporter TauE/SafE family protein 4 OS=Arabidopsis thaliana OX=3702 GN=At2g36630 PE=2 SV=1	Uncharacterized protein {ECO:0000313|EMBL:ERP59133.1} OS=Populus trichocarpa (Western balsam poplar) PE=4 SV=1	sulfite exporter TauE/SafE family protein 4-like [Chenopodium quinoa]	PREDICTED: Brassica rapa uncharacterized LOC103867269 (LOC103867269), transcript variant X1, mRNA	GO:0016020//membrane;GO:0016021//integral component of membrane;GO:0031224//intrinsic component of membrane;GO:0044425//membrane part;			XP_021908825.1|7.0e-203|sulfite exporter TauE/SafE family protein 4 [Carica papaya]
qClu-1-3	Ft1	9001120	9004113	-	FtPinG0003209300.01	--	--	--	--	--	--	Phloem protein 2;; Phloem protein 2	F-box protein PP2-A15 OS=Arabidopsis thaliana OX=3702 GN=PP2A15 PE=2 SV=1	ATPP2-A13, putative {ECO:0000313|EMBL:EEF33740.1} OS=Ricinus communis (Castor bean) PE=4 SV=1	hypothetical protein CDL15_Pgr002058 [Punica granatum]	PREDICTED: Glycine max F-box protein PP2-A15-like (LOC100807328), mRNA		K03188//urease accessory protein;K04733//interleukin-1 receptor-associated kinase 4 [EC:2.7.11.1]		OWM82483.1|9.9e-136|hypothetical protein CDL15_Pgr002058 [Punica granatum]
qClu-1-3	Ft1	9007543	9007870	-	FtPinG0003209100.01	--	--	--	--	--	--	--	--	--	uncharacterized protein LOC111885958 [Lactuca sativa]	--
qClu-1-3	Ft1	9008561	9009978	-	FtPinG0003208900.01	--	--	--	--	--	--	--	--	--	hypothetical protein HannXRQ_Chr13g0415811 [Helianthus annuus]	--	GO:0097159//organic cyclic compound binding;GO:0004519//endonuclease activity;GO:0004518//nuclease activity;GO:0003824//catalytic activity;GO:0004540//ribonuclease activity;GO:0016787//hydrolase activity;GO:0016893//endonuclease activity, active with either ribo- or deoxyribonucleic acids and producing 5'-phosphomonoesters;GO:0016891//endoribonuclease activity, producing 5'-phosphomonoesters;GO:0…			OTG26899.1|3.3e-29|putative reverse transcriptase domain-containing protein [Helianthus annuus]
qClu-1-3	Ft1	9010824	9017367	-	FtPinG0003208700.01	[T]	Signal transduction mechanisms	Molecular Function: magnesium ion binding (GO:0000287);; Molecular Function: pyruvate kinase activity (GO:0004743);; Cellular Component: plasma membrane (GO:0005886);; Biological Process: glycolytic process (GO:0006096);; Biological Process: phosphorylation (GO:0016310);; Molecular Function: potassium ion binding (GO:0030955);; Biological Process: response to cadmium ion (GO:0046686);;	K00873|0|cmo:103500863|K00873 pyruvate kinase [EC:2.7.1.40] | (RefSeq) pyruvate kinase 1, cytosolic	[G]	Carbohydrate transport and metabolism	Pyruvate kinase, barrel domain;; Pyruvate kinase, alpha/beta domain	Pyruvate kinase 1, cytosolic OS=Oryza sativa subsp. japonica OX=39947 GN=Os11g0148500 PE=1 SV=1	Uncharacterized protein {ECO:0000313|EMBL:KGN48227.1} OS=Cucumis sativus (Cucumber) PE=4 SV=1	PREDICTED: pyruvate kinase 1, cytosolic [Cucumis melo]	PREDICTED: Beta vulgaris subsp. vulgaris pyruvate kinase, cytosolic isozyme-like (LOC104898528), mRNA	GO:0004743//pyruvate kinase activity;GO:0043167//ion binding;GO:0016301//kinase activity;GO:0046872//metal ion binding;GO:0030955//potassium ion binding;GO:0016772//transferase activity, transferring phosphorus-containing groups;GO:0016740//transferase activity;GO:0000287//magnesium ion binding;GO:0043169//cation binding;GO:0031420//alkali metal ion binding;GO:0003824//catalytic activity;GO:00167…	K00873//pyruvate kinase [EC:2.7.1.40]+ko00010//Glycolysis / Gluconeogenesis+ko00230//Purine metabolism+ko01230//Biosynthesis of amino acids+ko01100//Metabolic pathways+ko01110//Biosynthesis of secondary metabolites+ko00620//Pyruvate metabolism+ko01200//Carbon metabolism		XP_008462525.1|2.1e-249|PREDICTED: pyruvate kinase 1, cytosolic [Cucumis melo]
qClu-1-3	Ft1	9025752	9031631	+	FtPinG0003208600.01	[F]	Nucleotide transport and metabolism	Biological Process: nuclear-transcribed mRNA catabolic process (GO:0000956);; Molecular Function: DNA binding (GO:0003677);; Molecular Function: chromatin binding (GO:0003682);; Cellular Component: cytoplasm (GO:0005737);; Biological Process: pyrimidine nucleotide biosynthetic process (GO:0006221);; Biological Process: cellular amino acid biosynthetic process (GO:0008652);; Molecular Function: UM…	--	--	--	Amino acid kinase family;; Myb/SANT-like DNA-binding domain;; Alcohol dehydrogenase transcription factor Myb/SANT-like;; Myb/SANT-like DNA-binding domain;; Myb/SANT-like DNA-binding domain;; Alcohol dehydrogenase transcription factor Myb/SANT-like;; Myb/SANT-like DNA-binding domain	Trihelix transcription factor ASIL2 OS=Arabidopsis thaliana OX=3702 GN=ASIL2 PE=1 SV=1	Putative uncharacterized protein {ECO:0000313|EMBL:CCB55379.1} OS=Vitis vinifera (Grape) PE=3 SV=1	PREDICTED: uncharacterized protein LOC100264768 isoform X2 [Vitis vinifera]	PREDICTED: Beta vulgaris subsp. vulgaris uncharacterized LOC104898525 (LOC104898525), mRNA	GO:0019438//aromatic compound biosynthetic process;GO:0044249//cellular biosynthetic process;GO:0009220//pyrimidine ribonucleotide biosynthetic process;GO:0009260//ribonucleotide biosynthetic process;GO:0044237//cellular metabolic process;GO:0006807//nitrogen compound metabolic process;GO:0034404//nucleobase-containing small molecule biosynthetic process;GO:0044281//small molecule metabolic proce…	K09903//uridylate kinase [EC:2.7.4.22]+ko01100//Metabolic pathways+ko00240//Pyrimidine metabolism		XP_002277826.1|6.3e-206|PREDICTED: uncharacterized protein LOC100264768 isoform X2 [Vitis vinifera]	Trihelix
qClu-1-3	Ft1	9040298	9042525	-	FtPinG0003208300.01	--	--	Molecular Function: DNA binding (GO:0003677);; Molecular Function: protein serine/threonine kinase activity (GO:0004674);; Molecular Function: ATP binding (GO:0005524);; Cellular Component: nucleus (GO:0005634);; Biological Process: regulation of transcription, DNA-templated (GO:0006355);; Biological Process: protein phosphorylation (GO:0006468);; Biological Process: transmembrane receptor protei…	--	--	--	Protein kinase domain;; Protein tyrosine kinase;; Leucine rich repeat N-terminal domain;; Leucine Rich repeats (2 copies)	Leucine-rich repeat receptor-like protein kinase PXC1 OS=Arabidopsis thaliana OX=3702 GN=PXC1 PE=1 SV=1	Coffea canephora DH200=94 genomic scaffold, scaffold_98 {ECO:0000313|EMBL:CDP15342.1} OS=Coffea canephora (Robusta coffee) PE=4 SV=1	unnamed protein product [Coffea canephora]	Morus notabilis putative leucine-rich repeat receptor-like protein kinase partial mRNA	GO:0071669//plant-type cell wall organization or biogenesis;GO:0009987//cellular process;GO:0044085//cellular component biogenesis;GO:0042546//cell wall biogenesis;GO:0009832//plant-type cell wall biogenesis;GO:0071840//cellular component organization or biogenesis;GO:0071554//cell wall organization or biogenesis;GO:0009834//plant-type secondary cell wall biogenesis;GO:0044464//cell part;GO:00058…	K04733//interleukin-1 receptor-associated kinase 4 [EC:2.7.11.1]	Leucine-rich repeat protein kinase family protein (best arabidopsis hit)	XP_027176022.1|9.7e-264|leucine-rich repeat receptor-like protein kinase PXC1 [Coffea eugenioides]
qClu-1-3	Ft1	9090332	9093060	+	FtPinG0003207800.01	--	--	--	--	--	--	Domain of unknown function (DUF296)	AT-hook motif nuclear-localized protein 1 OS=Arabidopsis thaliana OX=3702 GN=AHL1 PE=1 SV=1	DNA binding protein, putative isoform 1 {ECO:0000313|EMBL:EOY08097.1} OS=Theobroma cacao (Cacao) PE=4 SV=1	AT-hook motif nuclear-localized protein 7-like [Durio zibethinus]	--	GO:0016020//membrane;GO:0044425//membrane part;GO:0031224//intrinsic component of membrane;GO:0016021//integral component of membrane;GO:0097159//organic cyclic compound binding;GO:0005488//binding;GO:0003676//nucleic acid binding;GO:0003690//double-stranded DNA binding;GO:1901363//heterocyclic compound binding;GO:1990837//sequence-specific double-stranded DNA binding;GO:0003677//DNA binding;GO:0…			CBI30234.3|1.2e-63|unnamed protein product, partial [Vitis vinifera]
qClu-1-3	Ft1	9101572	9102012	-	FtPinG0003207300.01	--	--	--	--	--	--	--	--	Uncharacterized protein {ECO:0000313|EMBL:KDP42762.1} OS=Jatropha curcas (Barbados nut) PE=4 SV=1	PREDICTED: uncharacterized protein LOC108322427 [Vigna angularis]	PREDICTED: Cucumis sativus uncharacterized LOC101207081 (LOC101207081), mRNA	GO:0065007//biological regulation;GO:0051172//negative regulation of nitrogen compound metabolic process;GO:1902679//negative regulation of RNA biosynthetic process;GO:0031324//negative regulation of cellular metabolic process;GO:1903506//regulation of nucleic acid-templated transcription;GO:0050794//regulation of cellular process;GO:0048519//negative regulation of biological process;GO:0051171//…	K00052//3-isopropylmalate dehydrogenase [EC:1.1.1.85]+ko00290//Valine, leucine and isoleucine biosynthesis+ko01230//Biosynthesis of amino acids+ko01100//Metabolic pathways+ko01110//Biosynthesis of secondary metabolites+ko01210//2-Oxocarboxylic acid metabolism+ko00660//C5-Branched dibasic acid metabolism		XP_012066508.1|5.1e-45|uncharacterized protein LOC105629509 [Jatropha curcas]
qClu-1-3	Ft1	9104044	9104822	+	FtPinG0003207200.01	[O]	Posttranslational modification, protein turnover, chaperones	Molecular Function: oxidoreductase activity (GO:0016491);; Biological Process: oxidation-reduction process (GO:0055114);;	--	[O]	Posttranslational modification, protein turnover, chaperones	Redoxin;; AhpC/TSA family;; Redoxin;; AhpC/TSA family	Peroxiredoxin-2E, chloroplastic OS=Arabidopsis thaliana OX=3702 GN=PRXIIE PE=1 SV=2	Type II peroxiredoxin {ECO:0000313|EMBL:AFH74408.1} OS=Tamarix hispida PE=2 SV=1	type II peroxiredoxin [Tamarix hispida]	Citrus clementina hypothetical protein (CICLE_v10012640mg) mRNA, complete cds	GO:0042592//homeostatic process;GO:0009987//cellular process;GO:0065008//regulation of biological quality;GO:0019725//cellular homeostasis;GO:0045454//cell redox homeostasis;GO:0050794//regulation of cellular process;GO:0065007//biological regulation;GO:0050789//regulation of biological process;GO:0005623//cell;GO:0016491//oxidoreductase activity;GO:0003824//catalytic activity;	K03386//peroxiredoxin (alkyl hydroperoxide reductase subunit C) [EC:1.11.1.15];K11187//peroxiredoxin 5, atypical 2-Cys peroxiredoxin [EC:1.11.1.15]+ko04146//Peroxisome;K03006//DNA-directed RNA polymerase II subunit RPB1 [EC:2.7.7.6]+ko03020//RNA polymerase		XP_021683535.1|4.9e-83|LOW QUALITY PROTEIN: peroxiredoxin-2E, chloroplastic-like [Hevea brasiliensis]
qClu-1-3	Ft1	9107793	9112031	+	FtPinG0003207000.01	[G]	Carbohydrate transport and metabolism	Cellular Component: phosphopyruvate hydratase complex (GO:0000015);; Molecular Function: magnesium ion binding (GO:0000287);; Molecular Function: phosphopyruvate hydratase activity (GO:0004634);; Biological Process: glycolytic process (GO:0006096);;	K01689|0|atr:18441538|K01689 enolase [EC:4.2.1.11] | (RefSeq) enolase	[G]	Carbohydrate transport and metabolism	Enolase, C-terminal TIM barrel domain;; Enolase, N-terminal domain;; Enolase C-terminal domain-like;; Methylaspartate ammonia-lyase C-terminus	Enolase OS=Mesembryanthemum crystallinum OX=3544 GN=PGH1 PE=2 SV=1	Uncharacterized protein {ECO:0000313|EMBL:ERN13298.1} OS=Amborella trichopoda PE=3 SV=1	enolase [Amborella trichopoda]	Phytolacca americana enolase mRNA, complete cds	GO:0071704//organic substance metabolic process;GO:0017144//drug metabolic process;GO:0044281//small molecule metabolic process;GO:0006793//phosphorus metabolic process;GO:0019362//pyridine nucleotide metabolic process;GO:0009142//nucleoside triphosphate biosynthetic process;GO:1901576//organic substance biosynthetic process;GO:0009201//ribonucleoside triphosphate biosynthetic process;GO:0044248/…	K01689//enolase [EC:4.2.1.11]+ko00010//Glycolysis / Gluconeogenesis+ko01230//Biosynthesis of amino acids+ko03018//RNA degradation+ko01100//Metabolic pathways+ko01110//Biosynthesis of secondary metabolites+ko01200//Carbon metabolism;K01689//enolase [EC:4.2.1.11]+ko00010//Glycolysis / Gluconeogenesis+ko01230//Biosynthesis of amino acids+ko03018//RNA degradation+ko01100//Metabolic pathways+ko01110//…		XP_006851831.1|2.2e-236|enolase [Amborella trichopoda]
qClu-1-3	Ft1	9112225	9115355	-	FtPinG0003206700.01	--	--	--	--	[R]	General function prediction only	PPR repeat family;; PPR repeat;; PPR repeat;; Pentatricopeptide repeat domain;; Tetratricopeptide repeat;; Tetratricopeptide repeat;; Mitochondrial ATPase expression;; Pentacotripeptide-repeat region of PRORP;; PPR repeat family;; PPR repeat;; PPR repeat;; Pentatricopeptide repeat domain;; Tetratricopeptide repeat;; Tetratricopeptide repeat;; Mitochondrial ATPase expression;; Pentacotripeptide-re…	Pentatricopeptide repeat-containing protein At1g62260, mitochondrial OS=Arabidopsis thaliana OX=3702 GN=PCMP-E10 PE=2 SV=1	Pentatricopeptide repeat-containing protein, putative {ECO:0000313|EMBL:EEF41097.1} OS=Ricinus communis (Castor bean) PE=4 SV=1	PREDICTED: pentatricopeptide repeat-containing protein At1g62260, mitochondrial [Prunus mume]	--		K20496//laurate 7-monooxygenase [EC:1.14.14.130];K17710//pentatricopeptide repeat domain-containing protein 1		XP_016650413.1|1.6e-233|PREDICTED: pentatricopeptide repeat-containing protein At1g62260, mitochondrial [Prunus mume]
qClu-1-3	Ft1	9123374	9132657	+	FtPinG0003206400.01	--	--	Biological Process: MAPK cascade (GO:0000165);; Molecular Function: protein serine/threonine kinase activity (GO:0004674);; Molecular Function: ATP binding (GO:0005524);; Biological Process: protein phosphorylation (GO:0006468);;	K14510|0|rcu:8288382|K14510 serine/threonine-protein kinase CTR1 [EC:2.7.11.1] | (RefSeq) serine/threonine-protein kinase CTR1	[T]	Signal transduction mechanisms	Ethylene-responsive protein kinase Le-CTR1;; Protein tyrosine kinase;; Protein kinase domain	Serine/threonine-protein kinase CTR1 OS=Arabidopsis thaliana OX=3702 GN=CTR1 PE=1 SV=1	Uncharacterized protein {ECO:0000313|EMBL:ESR43541.1} OS=Citrus clementina PE=3 SV=1	PREDICTED: serine/threonine-protein kinase CTR1 isoform X2 [Ziziphus jujuba]	Populus trichocarpa hypothetical protein (POPTR_0016s11050g) mRNA, complete cds		K14510//serine/threonine-protein kinase CTR1 [EC:2.7.11.1]+ko04016//MAPK signaling pathway - plant+ko04075//Plant hormone signal transduction		XP_015898705.1|0.0e+00|serine/threonine-protein kinase CTR1 isoform X2 [Ziziphus jujuba]
qClu-1-3	Ft1	9139855	9140487	-	FtPinG0003206100.01	--	--	--	--	--	--	--	--	Uncharacterized protein {ECO:0000313|EMBL:KCW53781.1} OS=Eucalyptus grandis (Flooded gum) PE=4 SV=1	uncharacterized protein LOC110698716 [Chenopodium quinoa]	--				XP_021736781.1|5.8e-10|uncharacterized protein LOC110703302 [Chenopodium quinoa]
qClu-1-3	Ft1	9141993	9143429	+	FtPinG0003206000.01	--	--	Cellular Component: intracellular membrane-bounded organelle (GO:0043231);;	--	--	--	D-mannose binding lectin;; S-locus glycoprotein domain;; S-locus glycoprotein domain	PAN domain-containing protein At5g03700 OS=Arabidopsis thaliana OX=3702 GN=At5g03700 PE=1 SV=1	Putative uncharacterized protein {ECO:0000313|EMBL:CAN62313.1} OS=Vitis vinifera (Grape) PE=4 SV=1	PREDICTED: PAN domain-containing protein At5g03700 [Beta vulgaris subsp. vulgaris]	--	GO:0009875//pollen-pistil interaction;GO:0008037//cell recognition;GO:0009856//pollination;GO:0051704//multi-organism process;GO:0000003//reproduction;GO:0044706//multi-multicellular organism process;GO:0048544//recognition of pollen;GO:0009987//cellular process;GO:0032501//multicellular organismal process;GO:0007154//cell communication;GO:0022414//reproductive process;GO:0031224//intrinsic compo…	K04733//interleukin-1 receptor-associated kinase 4 [EC:2.7.11.1]		XP_010683868.1|2.2e-153|PREDICTED: PAN domain-containing protein At5g03700 [Beta vulgaris subsp. vulgaris]
qClu-1-3	Ft1	9153741	9168939	+	FtPinG0003205600.01	[KL]	--	Molecular Function: DNA binding (GO:0003677);; Molecular Function: helicase activity (GO:0004386);; Molecular Function: iron ion binding (GO:0005506);; Molecular Function: ATP binding (GO:0005524);; Cellular Component: nucleus (GO:0005634);; Molecular Function: zinc ion binding (GO:0008270);; Molecular Function: transferase activity (GO:0016740);;	K11643|0|bvg:104883165|K11643 chromodomain-helicase-DNA-binding protein 4 [EC:3.6.4.12] | (RefSeq) CHD3-type chromatin-remodeling factor PICKLE	[R]	General function prediction only	SNF2 family N-terminal domain;; Domain of Unknown Function (DUF1086);; Chromo (CHRromatin Organisation MOdifier) domain;; Domain of Unknown Function (DUF1087);; Helicase conserved C-terminal domain;; Class II histone deacetylase complex subunits 2 and 3;; Type III restriction enzyme, res subunit;; CHDCT2 (NUC038) domain;; PHD-finger	CHD3-type chromatin-remodeling factor PICKLE OS=Arabidopsis thaliana OX=3702 GN=PKL PE=1 SV=1	Chromodomain helicase DNA binding protein, putative {ECO:0000313|EMBL:EEF46894.1} OS=Ricinus communis (Castor bean) PE=4 SV=1	CHD3-type chromatin-remodeling factor PICKLE-like [Chenopodium quinoa]	PREDICTED: Vitis vinifera CHD3-type chromatin-remodeling factor PICKLE (LOC100261114), mRNA	GO:0044424//intracellular part;GO:0005623//cell;GO:0043229//intracellular organelle;GO:0044464//cell part;GO:0005622//intracellular;GO:0043231//intracellular membrane-bounded organelle;GO:0005634//nucleus;GO:0043226//organelle;GO:0043227//membrane-bounded organelle;GO:0016818//hydrolase activity, acting on acid anhydrides, in phosphorus-containing anhydrides;GO:0005506//iron ion binding;GO:004316…	K11643//chromodomain-helicase-DNA-binding protein 4 [EC:3.6.4.12];K11643//chromodomain-helicase-DNA-binding protein 4 [EC:3.6.4.12]		XP_002515445.1|0.0e+00|CHD3-type chromatin-remodeling factor PICKLE [Ricinus communis]		3	0.999999	1	0.909489
qClu-1-5	Ft1	22374205	22374666	+	FtPinG0008601000.01	--	--	--	--	[R]	General function prediction only	--	Uncharacterized mitochondrial protein AtMg00860 OS=Arabidopsis thaliana OX=3702 GN=AtMg00860 PE=4 SV=1	Putative uncharacterized protein {ECO:0000313|EMBL:CAN63160.1} OS=Vitis vinifera (Grape) PE=4 SV=1	uncharacterized protein LOC111907462 [Lactuca sativa]	--		K01303//acylaminoacyl-peptidase [EC:3.4.19.1];K00102//D-lactate dehydrogenase (cytochrome) [EC:1.1.2.4]+ko00620//Pyruvate metabolism;K19525//vacuolar protein sorting-associated protein 13A/C;K15255//ATP-dependent DNA helicase PIF1 [EC:3.6.4.12];K10756//replication factor C subunit 3/5+ko03420//Nucleotide excision repair+ko03030//DNA replication+ko03430//Mismatch repair		XP_023758997.1|4.4e-55|uncharacterized protein LOC111907462 [Lactuca sativa]
qClu-1-5	Ft1	22436589	22437681	-	BGI_novel_G000067			GO:0046872//metal ion binding;GO:0008270//zinc ion binding;GO:0043167//ion binding;GO:0043169//cation binding;GO:0005488//binding;GO:0046914//transition metal ion binding;	K04733//interleukin-1 receptor-associated kinase 4 [EC:2.7.11.1]								GO:0046872//metal ion binding;GO:0008270//zinc ion binding;GO:0043167//ion binding;GO:0043169//cation binding;GO:0005488//binding;GO:0046914//transition metal ion binding;	K04733//interleukin-1 receptor-associated kinase 4 [EC:2.7.11.1]			PLATZ
qClu-1-5	Ft1	22468207	22469090	+	FtPinG0001007100.01	--	--	--	--	--	--	PLATZ transcription factor;; B-box zinc finger	--	Uncharacterized protein {ECO:0000313|EnsemblPlants:GSMUA_Achr7P03600_001} OS=Musa acuminata subsp. malaccensis (Wild banana) PE=4 SV=1	PREDICTED: uncharacterized protein LOC103990729 [Musa acuminata subsp. malaccensis]	--		K04733//interleukin-1 receptor-associated kinase 4 [EC:2.7.11.1]		XP_009408251.1|3.0e-24|PREDICTED: uncharacterized protein LOC103990729 [Musa acuminata subsp. malaccensis]	PLATZ
qClu-1-5	Ft1	22539207	22540535	-	FtPinG0001007600.01	--	--	--	--	[R]	General function prediction only	Reverse transcriptase-like;; Reverse transcriptase-like	--	Uncharacterized protein {ECO:0000313|EMBL:CCA65995.1} OS=Beta vulgaris subsp. vulgaris (sugar beet) PE=4 SV=1	PREDICTED: uncharacterized protein LOC104899605 [Beta vulgaris subsp. vulgaris]	--		K20667//beta-amyrin 28-monooxygenase [EC:1.14.14.126];K01265//methionyl aminopeptidase [EC:3.4.11.18];K00430//peroxidase [EC:1.11.1.7]+ko01100//Metabolic pathways+ko01110//Biosynthesis of secondary metabolites+ko00940//Phenylpropanoid biosynthesis;K03283//heat shock 70kDa protein 1/2/6/8+ko03040//Spliceosome+ko04144//Endocytosis+ko04141//Protein processing in endoplasmic reticulum		XP_010685122.1|5.0e-27|PREDICTED: uncharacterized protein LOC104899605 [Beta vulgaris subsp. vulgaris]
qClu-1-5	Ft1	22549584	22550748	+	BGI_novel_G000068			GO:0016020//membrane;GO:0031224//intrinsic component of membrane;GO:0044425//membrane part;GO:0016021//integral component of membrane;	K20783//arabinosyltransferase [EC:2.4.2.-]+ko00514//Other types of O-glycan biosynthesis								GO:0016020//membrane;GO:0031224//intrinsic component of membrane;GO:0044425//membrane part;GO:0016021//integral component of membrane;	K20783//arabinosyltransferase [EC:2.4.2.-]+ko00514//Other types of O-glycan biosynthesis			PLATZ
qClu-1-5	Ft1	22549696	22550748	+	BGI_novel_G000069			GO:0016021//integral component of membrane;GO:0016020//membrane;GO:0044425//membrane part;GO:0031224//intrinsic component of membrane;GO:0043169//cation binding;GO:0046872//metal ion binding;GO:0046914//transition metal ion binding;GO:0043167//ion binding;GO:0008270//zinc ion binding;GO:0005488//binding;									GO:0016021//integral component of membrane;GO:0016020//membrane;GO:0044425//membrane part;GO:0031224//intrinsic component of membrane;GO:0043169//cation binding;GO:0046872//metal ion binding;GO:0046914//transition metal ion binding;GO:0043167//ion binding;GO:0008270//zinc ion binding;GO:0005488//binding;
qClu-1-5	Ft1	22570633	22571834	-	FtPinG0001008800.01	\	\	\	\	\	\	\	\	\	\	\
qClu-1-5	Ft1	22574662	22575108	-	FtPinG0001008600.01	\	\	\	\	\	\	\	\	\	\	\
qClu-1-5	Ft1	22574662	22575108	-	FtPinG0001009200.01	\	\	\	\	\	\	\	\	\	\	\
qClu-1-5	Ft1	22576502	22577701	-	FtPinG0001009400.01	\	\	\	\	\	\	\	\	\	\	\
qClu-1-5	Ft1	22593166	22604025	+	FtPinG0001009500.01	--	--	Biological Process: cellular biosynthetic process (GO:0044249);; Biological Process: organic substance biosynthetic process (GO:1901576);;	K09422|1.9157e-64|fve:101296688|K09422 myb proto-oncogene protein, plant | (RefSeq) transcription factor TT2-like	[K]	Transcription	Myb-like DNA-binding domain;; Myb-like DNA-binding domain	Anthocyanin regulatory C1 protein OS=Zea mays OX=4577 GN=C1 PE=2 SV=1	Transcription factor MYB11 {ECO:0000313|EMBL:AFL02461.1} OS=Fragaria ananassa (Strawberry) PE=2 SV=1	transcription factor MYB5b [Camellia sinensis]	PREDICTED: Camelina sativa transcription factor MYB39-like (LOC104731775), mRNA	GO:0043227//membrane-bounded organelle;GO:0043231//intracellular membrane-bounded organelle;GO:0005634//nucleus;GO:0005622//intracellular;GO:0005623//cell;GO:0044464//cell part;GO:0043226//organelle;GO:0044424//intracellular part;GO:0043229//intracellular organelle;GO:0003676//nucleic acid binding;GO:0097159//organic cyclic compound binding;GO:0005488//binding;GO:0003677//DNA binding;GO:1901363//…	K09422//transcription factor MYB, plant		RDY12360.1|1.3e-54|Transcription factor MYB3, partial [Mucuna pruriens]	MYB
qClu-1-5	Ft1	22637663	22639489	-	FtPinG0001010200.01	--	--	--	--	--	--	--	--	Putative uncharacterized protein {ECO:0000313|EMBL:CCB55491.1} OS=Vitis vinifera (Grape) PE=4 SV=1	PREDICTED: uncharacterized protein LOC100854478 [Vitis vinifera]	--				XP_003632656.1|1.0e-43|PREDICTED: uncharacterized protein LOC100854478 [Vitis vinifera]
qClu-1-5	Ft1	22644059	22645605	-	FtPinG0001010400.01	--	--	Molecular Function: hydrolase activity (GO:0016787);;	--	[T]	Signal transduction mechanisms	Protein phosphatase 2C	Probable protein phosphatase 2C 65 OS=Arabidopsis thaliana OX=3702 GN=At5g01700 PE=2 SV=1	Protein phosphatase-2c, putative {ECO:0000313|EMBL:EEF35718.1} OS=Ricinus communis (Castor bean) PE=4 SV=1	probable protein phosphatase 2C 65 [Chenopodium quinoa]	Medicago truncatula hypothetical protein (MTR_7g070510) mRNA, complete cds	GO:0016788//hydrolase activity, acting on ester bonds;GO:0016791//phosphatase activity;GO:0004722//protein serine/threonine phosphatase activity;GO:0042578//phosphoric ester hydrolase activity;GO:0016787//hydrolase activity;GO:0140096//catalytic activity, acting on a protein;GO:0003824//catalytic activity;GO:0004721//phosphoprotein phosphatase activity;	K17506//protein phosphatase 1L [EC:3.1.3.16];K17500//integrin-linked kinase-associated serine/threonine phosphatase 2C [EC:3.1.3.16];K17505//protein phosphatase 1K [EC:3.1.3.16]		XP_010683599.1|2.0e-129|PREDICTED: probable protein phosphatase 2C 73 [Beta vulgaris subsp. vulgaris]
qClu-1-5	Ft1	22647278	22648945	-	FtPinG0001010600.01	--	--	Biological Process: metabolic process (GO:0008152);;	--	--	--	Methyltransferase FkbM domain;; Methyltransferase FkbM domain	--	Methyltransferases {ECO:0000313|EMBL:EOY07052.1} OS=Theobroma cacao (Cacao) PE=4 SV=1	PREDICTED: uncharacterized protein LOC104898243 [Beta vulgaris subsp. vulgaris]	PREDICTED: Beta vulgaris subsp. vulgaris uncharacterized LOC104898243 (LOC104898243), mRNA	GO:0016020//membrane;GO:0044425//membrane part;GO:0031224//intrinsic component of membrane;GO:0016021//integral component of membrane;			XP_010683597.1|1.4e-207|PREDICTED: uncharacterized protein LOC104898243 [Beta vulgaris subsp. vulgaris]
qClu-1-5	Ft1	22696252	22696847	+	FtPinG0001010700.01	--	--	Cellular Component: membrane (GO:0016020);;	--	--	--	Domain of unknown function (DUF588)	CASP-like protein 4B1 OS=Arabidopsis lyrata subsp. lyrata OX=81972 GN=ARALYDRAFT_321547 PE=3 SV=1	CASP-like protein {ECO:0000256|RuleBase:RU361233} OS=Prunus persica (Peach) PE=3 SV=1	PREDICTED: CASP-like protein 4B1 [Prunus mume]	--
qClu-1-5	Ft1	22697466	22698062	+	FtPinG0001010900.01	\	\	\	\	\	\	\	\	\	\	\
qClu-1-5	Ft1	22707762	22708725	+	FtPinG0001011300.01	--	--	Cellular Component: plasma membrane (GO:0005886);; Cellular Component: integral component of membrane (GO:0016021);;	--	--	--	Domain of unknown function (DUF588)	CASP-like protein 4B1 OS=Arabidopsis lyrata subsp. lyrata OX=81972 GN=ARALYDRAFT_321547 PE=3 SV=1	CASP-like protein {ECO:0000256|RuleBase:RU361233} OS=Medicago truncatula (Barrel medic) PE=3 SV=1	CASP-like protein [Medicago truncatula]	PREDICTED: Sesamum indicum CASP-like protein 4B1 (LOC105174625), mRNA	GO:0016020//membrane;GO:0005886//plasma membrane;GO:0044464//cell part;GO:0005623//cell;GO:0031224//intrinsic component of membrane;GO:0044425//membrane part;GO:0016021//integral component of membrane;GO:0071944//cell periphery;GO:0051536//iron-sulfur cluster binding;GO:0048037//cofactor binding;GO:0005488//binding;GO:0051540//metal cluster binding;GO:0051539//4 iron, 4 sulfur cluster binding;			XP_002323033.2|2.9e-67|CASP-like protein 4B1 [Populus trichocarpa]
qClu-1-5	Ft1	22709123	22712921	-	FtPinG0001011600.01	[K]	Transcription	--	K10268|0|bvg:104898419|K10268 F-box and leucine-rich repeat protein 2/20 | (RefSeq) uncharacterized LOC104898419	[R]	General function prediction only	Leucine Rich repeat;; Leucine Rich repeats (2 copies);; Leucine Rich Repeat	F-box/LRR-repeat protein 3 OS=Arabidopsis thaliana OX=3702 GN=FBL3 PE=2 SV=1	F-box protein, atfbl3, putative {ECO:0000313|EMBL:EEF35723.1} OS=Ricinus communis (Castor bean) PE=4 SV=1	F-box/LRR-repeat protein 3-like [Chenopodium quinoa]	Theobroma cacao RNI-like superfamily protein isoform 5 (TCM_042242) mRNA, complete cds	GO:0070647//protein modification by small protein conjugation or removal;GO:0043170//macromolecule metabolic process;GO:0044267//cellular protein metabolic process;GO:0044248//cellular catabolic process;GO:0071704//organic substance metabolic process;GO:0044238//primary metabolic process;GO:1901565//organonitrogen compound catabolic process;GO:1901564//organonitrogen compound metabolic process;GO…	K10268//F-box and leucine-rich repeat protein 2/20;K10268//F-box and leucine-rich repeat protein 2/20		XP_019106269.1|3.9e-274|PREDICTED: F-box/LRR-repeat protein 3 [Beta vulgaris subsp. vulgaris]
qClu-1-5	Ft1	22729447	22735295	-	FtPinG0001012000.01	--	--	--	K15108|1.83653e-177|bvg:104898238|K15108 solute carrier family 25 (mitochondrial thiamine pyrophosphate transporter), member 19 | (RefSeq) mitochondrial thiamine pyrophosphate carrier-like	[C]	Energy production and conversion	Mitochondrial carrier protein;; Mitochondrial carrier protein	Mitochondrial thiamine diphosphate carrier 2 OS=Arabidopsis thaliana OX=3702 GN=At5g48970 PE=2 SV=1	Uncharacterized protein {ECO:0000313|EMBL:KDP27781.1} OS=Jatropha curcas (Barbados nut) PE=3 SV=1	mitochondrial thiamine diphosphate carrier 2-like isoform X1 [Olea europaea var. sylvestris]	--	GO:0016020//membrane;GO:0044425//membrane part;GO:0031224//intrinsic component of membrane;GO:0016021//integral component of membrane;GO:0022857//transmembrane transporter activity;GO:0005215//transporter activity;	K15108//solute carrier family 25 (mitochondrial thiamine pyrophosphate transporter), member 19		PSS18214.1|9.8e-154|Mitochondrial thiamine pyrophosphate carrier like [Actinidia chinensis var. chinensis]
qClu-1-5	Ft1	22752323	22754691	-	FtPinG0001012200.01	--	--	--	--	--	--	--	--	Uncharacterized protein {ECO:0000313|EMBL:KGN58719.1} OS=Cucumis sativus (Cucumber) PE=4 SV=1	uncharacterized protein LOC110623788 isoform X2 [Manihot esculenta]	PREDICTED: Nelumbo nucifera uncharacterized LOC104602492 (LOC104602492), transcript variant X4, mRNA				XP_021661933.1|6.9e-36|uncharacterized protein LOC110651050 [Hevea brasiliensis]
qClu-1-5	Ft1	22777416	22778604	-	FtPinG0001012400.01	--	--	--	--	--	--	--	Protein SCAR2 OS=Arabidopsis thaliana OX=3702 GN=SCAR2 PE=1 SV=1	Uncharacterized protein {ECO:0000313|EnsemblPlants:Solyc09g014980.2.1} OS=Solanum lycopersicum (Tomato) PE=4 SV=1	hypothetical protein BVRB_7g157890 [Beta vulgaris subsp. vulgaris]	--	GO:0006996//organelle organization;GO:0030036//actin cytoskeleton organization;GO:0007010//cytoskeleton organization;GO:0030029//actin filament-based process;GO:0009987//cellular process;GO:0071840//cellular component organization or biogenesis;GO:0016043//cellular component organization;GO:0043232//intracellular non-membrane-bounded organelle;GO:0044464//cell part;GO:0043229//intracellular organ…	K01595//phosphoenolpyruvate carboxylase [EC:4.1.1.31]+ko01100//Metabolic pathways+ko00710//Carbon fixation in photosynthetic organisms+ko00620//Pyruvate metabolism+ko01200//Carbon metabolism		XP_021731215.1|5.4e-43|protein SCAR2-like [Chenopodium quinoa]
qClu-1-5	Ft1	22778414	22785252	-	FtPinG0001012600.01	--	--	--	--	--	--	--	Protein SCAR2 OS=Arabidopsis thaliana OX=3702 GN=SCAR2 PE=1 SV=1	Uncharacterized protein {ECO:0000313|EMBL:ESR42755.1} OS=Citrus clementina PE=4 SV=1	protein SCAR2-like [Chenopodium quinoa]	PREDICTED: Phoenix dactylifera protein SCAR2-like (LOC103708866), mRNA	GO:0009987//cellular process;GO:0016043//cellular component organization;GO:0071840//cellular component organization or biogenesis;GO:0007010//cytoskeleton organization;GO:0030036//actin cytoskeleton organization;GO:0030029//actin filament-based process;GO:0006996//organelle organization;GO:0044464//cell part;GO:0043229//intracellular organelle;GO:0043232//intracellular non-membrane-bounded organ…	K01595//phosphoenolpyruvate carboxylase [EC:4.1.1.31]+ko01100//Metabolic pathways+ko00710//Carbon fixation in photosynthetic organisms+ko00620//Pyruvate metabolism+ko01200//Carbon metabolism;K01595//phosphoenolpyruvate carboxylase [EC:4.1.1.31]+ko01100//Metabolic pathways+ko00710//Carbon fixation in photosynthetic organisms+ko00620//Pyruvate metabolism+ko01200//Carbon metabolism		XP_016652388.1|1.7e-149|PREDICTED: protein SCAR2 isoform X2 [Prunus mume]
qClu-1-5	Ft1	22803499	22806416	+	FtPinG0001012700.01	--	--	--	K14442|1.56159e-30|bvg:104907180|K14442 ATP-dependent RNA helicase DHX36 [EC:3.6.4.13] | (RefSeq) ATP-dependent RNA helicase DHX36	[A]	RNA processing and modification	--	DExH-box ATP-dependent RNA helicase DExH3 OS=Arabidopsis thaliana OX=3702 GN=At1g48650 PE=3 SV=1	Coffea canephora DH200=94 genomic scaffold, scaffold_296 {ECO:0000313|EMBL:CDP18859.1} OS=Coffea canephora (Robusta coffee) PE=4 SV=1	DExH-box ATP-dependent RNA helicase DExH3-like [Carica papaya]	Arabidopsis thaliana DEA(D/H)-box RNA helicase family protein mRNA, complete cds
qClu-1-5	Ft1	22807380	22809650	-	FtPinG0001013000.01	--	--	--	--	--	--	Protein of unknown function (DUF2985);; PLAC8 family	--	Putative uncharacterized protein {ECO:0000313|EMBL:EEF28593.1} OS=Ricinus communis (Castor bean) PE=4 SV=1	PLAC8 domain-containing protein/DUF2985 domain-containing protein [Cephalotus follicularis]	PREDICTED: Vitis vinifera uncharacterized LOC100248412 (LOC100248412), mRNA	GO:0044425//membrane part;GO:0016021//integral component of membrane;GO:0031224//intrinsic component of membrane;GO:0016020//membrane;			XP_015583606.1|1.6e-177|uncharacterized protein LOC8287921 isoform X1 [Ricinus communis]
qClu-1-5	Ft1	22810856	22821115	-	FtPinG0001013200.01	[MR]	--	--	--	--	--	D-ala D-ala ligase N-terminus;; D-ala D-ala ligase C-terminus	--	D-alanine--D-alanine ligase family protein isoform 1 {ECO:0000313|EMBL:EOY07028.1} OS=Theobroma cacao (Cacao) PE=4 SV=1	PREDICTED: uncharacterized protein LOC100265424 isoform X1 [Vitis vinifera]	PREDICTED: Vitis vinifera uncharacterized LOC100265424 (LOC100265424), transcript variant X1, mRNA	GO:1901363//heterocyclic compound binding;GO:0035639//purine ribonucleoside triphosphate binding;GO:0032559//adenyl ribonucleotide binding;GO:0016874//ligase activity;GO:0036094//small molecule binding;GO:0043167//ion binding;GO:0030554//adenyl nucleotide binding;GO:0043169//cation binding;GO:0097159//organic cyclic compound binding;GO:0005488//binding;GO:0000166//nucleotide binding;GO:0016881//a…			XP_002265851.1|0.0e+00|PREDICTED: uncharacterized protein LOC100265424 isoform X1 [Vitis vinifera]
qClu-1-5	Ft1	22821610	22824101	-	FtPinG0001013800.01	--	--	--	K15296|2.16479e-124|vra:106753112|K15296 alpha-soluble NSF attachment protein | (RefSeq) alpha-soluble NSF attachment protein 2-like	[U]	Intracellular trafficking, secretion, and vesicular transport	Soluble NSF attachment protein, SNAP;; Tetratricopeptide repeat;; Tetratricopeptide repeat	Alpha-soluble NSF attachment protein OS=Vitis vinifera OX=29760 PE=2 SV=1	Uncharacterized protein {ECO:0000313|EMBL:KDO44860.1} OS=Citrus sinensis (Sweet orange) PE=4 SV=1	alpha-soluble NSF attachment protein-like isoform X1 [Olea europaea var. sylvestris]	PREDICTED: Solanum lycopersicum alpha-soluble NSF attachment protein (LOC101266422), mRNA	GO:0051641//cellular localization;GO:0015031//protein transport;GO:0051234//establishment of localization;GO:0045184//establishment of protein localization;GO:0051179//localization;GO:0071705//nitrogen compound transport;GO:0051649//establishment of localization in cell;GO:0006810//transport;GO:0008104//protein localization;GO:0070727//cellular macromolecule localization;GO:0015833//peptide trans…	K15296//alpha-soluble NSF attachment protein		XP_014490390.1|2.7e-116|alpha-soluble NSF attachment protein 2 [Vigna radiata var. radiata]
qClu-1-5	Ft1	22847214	22847926	+	FtPinG0001014100.01	--	--	--	--	--	--	--	--	--	--	PREDICTED: Populus euphratica uncharacterized LOC105131345 (LOC105131345), ncRNA
qClu-1-5	Ft1	22853853	22854200	+	FtPinG0001014300.01	\	\	\	\	\	\	\	\	\	\	\
qClu-1-5	Ft1	22855700	22860030	-	FtPinG0001014600.01	--	--	--	--	[R]	General function prediction only	PPR repeat family;; PPR repeat;; PPR repeat;; Pentatricopeptide repeat domain;; Pentacotripeptide-repeat region of PRORP	Pentatricopeptide repeat-containing protein At2g38420, mitochondrial OS=Arabidopsis thaliana OX=3702 GN=At2g38420 PE=2 SV=2	Uncharacterized protein {ECO:0000313|EMBL:ESW10362.1} OS=Phaseolus vulgaris (Kidney bean) PE=4 SV=1	hypothetical protein BVRB_7g157740 [Beta vulgaris subsp. vulgaris]	--		K17710//pentatricopeptide repeat domain-containing protein 1;K17710//pentatricopeptide repeat domain-containing protein 1;K17710//pentatricopeptide repeat domain-containing protein 1;K17710//pentatricopeptide repeat domain-containing protein 1;K17710//pentatricopeptide repeat domain-containing protein 1		KMT06606.1|7.7e-149|hypothetical protein BVRB_7g157740 [Beta vulgaris subsp. vulgaris]
qClu-1-5	Ft1	22867850	22870805	+	FtPinG0001014900.01	--	--	--	--	[U]	Intracellular trafficking, secretion, and vesicular transport	VHS domain;; GAT domain;; VHS domain	TOM1-like protein 6 OS=Arabidopsis thaliana OX=3702 GN=TOL6 PE=1 SV=1	Putative uncharacterized protein {ECO:0000313|EMBL:CCB44792.1} OS=Vitis vinifera (Grape) PE=4 SV=1	Target of Myb protein [Trema orientalis]	--	GO:0042886//amide transport;GO:0046907//intracellular transport;GO:0008104//protein localization;GO:0045184//establishment of protein localization;GO:0071702//organic substance transport;GO:0006886//intracellular protein transport;GO:0006810//transport;GO:0051179//localization;GO:0071705//nitrogen compound transport;GO:0051641//cellular localization;GO:0015833//peptide transport;GO:0015031//prote…	K12182//hepatocyte growth factor-regulated tyrosine kinase substrate+ko04144//Endocytosis+ko04145//Phagosome;K13141//integrator complex subunit 4		PON94387.1|9.2e-157|Target of Myb protein [Trema orientale]
qClu-1-5	Ft1	22871671	22883465	-	FtPinG0001015200.01	[R]	General function prediction only	Biological Process: TOR signaling (GO:0031929);; Cellular Component: TORC1 complex (GO:0031931);;	K07204|0|spen:107031079|K07204 regulatory associated protein of mTOR | (RefSeq) regulatory-associated protein of TOR 1	[D]	Cell cycle control, cell division, chromosome partitioning	Raptor N-terminal CASPase like domain;; WD domain, G-beta repeat;; HEAT repeat;; Anaphase-promoting complex subunit 4 WD40 domain	Regulatory-associated protein of TOR 1 OS=Arabidopsis thaliana OX=3702 GN=RAPTOR1 PE=1 SV=1	Uncharacterized protein {ECO:0000313|EnsemblPlants:Solyc09g014780.2.1} OS=Solanum lycopersicum (Tomato) PE=4 SV=1	regulatory-associated protein of TOR 1 [Spinacia oleracea]	PREDICTED: Nicotiana tomentosiformis regulatory-associated protein of TOR 1-like (LOC104114954), transcript variant X2, mRNA	GO:0071230//cellular response to amino acid stimulus;GO:0051128//regulation of cellular component organization;GO:0070887//cellular response to chemical stimulus;GO:0045860//positive regulation of protein kinase activity;GO:0009893//positive regulation of metabolic process;GO:0009605//response to external stimulus;GO:0071496//cellular response to external stimulus;GO:0051347//positive regulation …	K07204//regulatory associated protein of mTOR+ko04136//Autophagy - other		XP_021850701.1|0.0e+00|regulatory-associated protein of TOR 1 [Spinacia oleracea]
qClu-1-5	Ft1	22912368	22914900	+	FtPinG0001015300.01	--	--	--	--	--	--	Weak chloroplast movement under blue light	WEB family protein At2g38370 OS=Arabidopsis thaliana OX=3702 GN=At2g38370 PE=2 SV=1	Uncharacterized protein {ECO:0000313|EMBL:KDP22786.1} OS=Jatropha curcas (Barbados nut) PE=4 SV=1	WEB family protein At2g38370-like [Chenopodium quinoa]	PREDICTED: Malus x domestica WEB family protein At2g40480-like (LOC103417804), mRNA		K18693//diacylglycerol diphosphate phosphatase / phosphatidate phosphatase [EC:3.1.3.81 3.1.3.4]+ko01110//Biosynthesis of secondary metabolites+ko00564//Glycerophospholipid metabolism+ko00561//Glycerolipid metabolism;K20283//golgin subfamily A member 4;K20478//golgin subfamily B member 1		XP_021723183.1|1.2e-175|WEB family protein At2g38370-like [Chenopodium quinoa]
qClu-1-5	Ft1	22916266	22918786	+	FtPinG0001015500.01	--	--	--	K12382|5.22313e-59|fve:101293895|K12382 saposin | (RefSeq) prosaposin-like	[IG]	--	Saposin-like type B, region 1;; Saposin-like type B, region 2	--	Uncharacterized protein {ECO:0000313|EMBL:EMJ08445.1} OS=Prunus persica (Peach) PE=4 SV=1	proactivator polypeptide-like 1 [Chenopodium quinoa]	--		K12382//saposin		XP_021723184.1|8.2e-60|proactivator polypeptide-like 1 [Chenopodium quinoa]
qClu-1-5	Ft1	22929142	22929662	-	FtPinG0001015800.01	--	--	--	--	[R]	General function prediction only	Reverse transcriptase-like;; Reverse transcriptase-like	--	Uncharacterized protein {ECO:0000313|EMBL:CCA65995.1} OS=Beta vulgaris subsp. vulgaris (sugar beet) PE=4 SV=1	PREDICTED: uncharacterized protein LOC104899605 [Beta vulgaris subsp. vulgaris]	--		K20667//beta-amyrin 28-monooxygenase [EC:1.14.14.126];K01265//methionyl aminopeptidase [EC:3.4.11.18];K00430//peroxidase [EC:1.11.1.7]+ko01100//Metabolic pathways+ko01110//Biosynthesis of secondary metabolites+ko00940//Phenylpropanoid biosynthesis;K01188//beta-glucosidase [EC:3.2.1.21]+ko01100//Metabolic pathways+ko00500//Starch and sucrose metabolism+ko01110//Biosynthesis of secondary metabolite…		XP_010695753.1|1.2e-24|PREDICTED: uncharacterized protein LOC104908345 [Beta vulgaris subsp. vulgaris]
qClu-1-5	Ft1	22956184	22959997	+	FtPinG0001016300.01	[T]	Signal transduction mechanisms	Molecular Function: protein serine/threonine kinase activity (GO:0004674);; Molecular Function: ATP binding (GO:0005524);; Biological Process: protein phosphorylation (GO:0006468);; Biological Process: signal transduction (GO:0007165);;	--	[T]	Signal transduction mechanisms	Protein kinase domain;; Protein tyrosine kinase;; NAF domain;; Kinase-like;; Protein kinase domain;; Protein tyrosine kinase;; NAF domain;; Kinase-like;; Protein kinase domain;; Protein tyrosine kinase;; NAF domain;; Kinase-like	CBL-interacting protein kinase 2 OS=Oryza sativa subsp. japonica OX=39947 GN=CIPK2 PE=2 SV=1	CBL-interacting protein kinase 07 {ECO:0000313|EMBL:ACQ83523.1} OS=Vitis vinifera (Grape) PE=2 SV=1	PREDICTED: CBL-interacting protein kinase 18 [Beta vulgaris subsp. vulgaris]	Populus trichocarpa calcineurin B-like-interacting protein kinase (POPTR_0016s14100g) mRNA, complete cds	GO:0051716//cellular response to stimulus;GO:0009987//cellular process;GO:0050896//response to stimulus;GO:0007154//cell communication;GO:0050794//regulation of cellular process;GO:0050789//regulation of biological process;GO:0007165//signal transduction;GO:0065007//biological regulation;GO:0023052//signaling;GO:0031224//intrinsic component of membrane;GO:0016020//membrane;GO:0016021//integral co…	K07198//5'-AMP-activated protein kinase, catalytic alpha subunit [EC:2.7.11.11]		XP_010683541.1|6.0e-194|PREDICTED: CBL-interacting protein kinase 18 [Beta vulgaris subsp. vulgaris]
qClu-1-5	Ft1	22970137	22971876	+	FtPinG0001016500.01	[M]	Cell wall/membrane/envelope biogenesis	Molecular Function: kinase activity (GO:0016301);;	--	[T]	Signal transduction mechanisms	Protein kinase domain;; Protein tyrosine kinase;; Protein kinase domain;; Protein tyrosine kinase	Cysteine-rich receptor-like protein kinase 13 OS=Arabidopsis thaliana OX=3702 GN=CRK13 PE=2 SV=1	Serine-threonine protein kinase, plant-type, putative {ECO:0000313|EMBL:EEF46466.1} OS=Ricinus communis (Castor bean) PE=3 SV=1	hypothetical protein CDL15_Pgr027606 [Punica granatum]	--	GO:1901564//organonitrogen compound metabolic process;GO:0071704//organic substance metabolic process;GO:0043412//macromolecule modification;GO:0044237//cellular metabolic process;GO:0006807//nitrogen compound metabolic process;GO:0046777//protein autophosphorylation;GO:0016310//phosphorylation;GO:0008152//metabolic process;GO:0043170//macromolecule metabolic process;GO:0036211//protein modificat…	K04733//interleukin-1 receptor-associated kinase 4 [EC:2.7.11.1]		XP_002274657.1|8.4e-58|PREDICTED: putative serine/threonine-protein kinase [Vitis vinifera]
qClu-1-5	Ft1	22972216	22972449	+	FtPinG0001016700.01	--	--	Cellular Component: mitochondrial respiratory chain (GO:0005746);;	--	--	--	--	Putative cytochrome c oxidase subunit 5C-4 OS=Arabidopsis thaliana OX=3702 GN=At5g40382 PE=3 SV=1	Uncharacterized protein {ECO:0000313|EMBL:KCW52911.1} (Fragment) OS=Eucalyptus grandis (Flooded gum) PE=4 SV=1	PREDICTED: putative cytochrome c oxidase subunit 5C-4 [Eucalyptus grandis]	--	GO:0016021//integral component of membrane;GO:0031966//mitochondrial membrane;GO:0031975//envelope;GO:0043226//organelle;GO:0005737//cytoplasm;GO:0005623//cell;GO:0044444//cytoplasmic part;GO:0043227//membrane-bounded organelle;GO:0019866//organelle inner membrane;GO:0005739//mitochondrion;GO:0044424//intracellular part;GO:0031090//organelle membrane;GO:0044422//organelle part;GO:0005746//mitocho…			XP_015578145.1|5.1e-20|putative cytochrome c oxidase subunit 5C-4 [Ricinus communis]
qClu-1-5	Ft1	22973002	22974012	+	FtPinG0001016900.01	--	--	Molecular Function: acid-amino acid ligase activity (GO:0016881);;	K10576|7.71519e-59|sind:105164074|K10576 ubiquitin-conjugating enzyme E2 H [EC:2.3.2.23] | (RefSeq) ubiquitin-conjugating enzyme E2 4-like	[O]	Posttranslational modification, protein turnover, chaperones	Ubiquitin-conjugating enzyme	Ubiquitin-conjugating enzyme E2 5 OS=Arabidopsis thaliana OX=3702 GN=UBC5 PE=2 SV=2	Ubiquitin-conjugating enzyme E2 5 {ECO:0000313|EMBL:EXB30860.1} OS=Morus notabilis PE=3 SV=1	ubiquitin-conjugating enzyme E2 4-like [Olea europaea var. sylvestris]	PREDICTED: Tarenaya hassleriana ubiquitin-conjugating enzyme E2 4-like (LOC104823592), mRNA	GO:0008144//drug binding;GO:1901363//heterocyclic compound binding;GO:0016740//transferase activity;GO:0097159//organic cyclic compound binding;GO:0032555//purine ribonucleotide binding;GO:0043168//anion binding;GO:1901265//nucleoside phosphate binding;GO:0035639//purine ribonucleoside triphosphate binding;GO:0005488//binding;GO:0036094//small molecule binding;GO:0032559//adenyl ribonucleotide bi…	K10576//ubiquitin-conjugating enzyme E2 H [EC:2.3.2.23]+ko04120//Ubiquitin mediated proteolysis		XP_010676458.1|1.8e-45|PREDICTED: ubiquitin-conjugating enzyme E2 5 [Beta vulgaris subsp. vulgaris]
qClu-1-5	Ft1	22975213	22977151	-	FtPinG0001017200.01	[T]	Signal transduction mechanisms	Biological Process: response to biotic stimulus (GO:0009607);; Biological Process: response to organic substance (GO:0010033);; Molecular Function: transferase activity, transferring phosphorus-containing groups (GO:0016772);; Biological Process: detection of stimulus (GO:0051606);;	K04733|8.35962e-63|brp:103859317|K04733 interleukin-1 receptor-associated kinase 4 [EC:2.7.11.1] | (RefSeq) putative serine/threonine-protein kinase	[T]	Signal transduction mechanisms	Protein tyrosine kinase;; Protein kinase domain	Serine/threonine-protein kinase CDG1 OS=Arabidopsis thaliana OX=3702 GN=CDG1 PE=1 SV=1	Uncharacterized protein {ECO:0000313|EnsemblPlants:Bra001333.1-P} OS=Brassica rapa subsp. pekinensis (Chinese cabbage) PE=3 SV=1	PREDICTED: putative serine/threonine-protein kinase [Brassica rapa]	--	GO:0004674//protein serine/threonine kinase activity;GO:0043167//ion binding;GO:0032555//purine ribonucleotide binding;GO:0030554//adenyl nucleotide binding;GO:0003824//catalytic activity;GO:1901265//nucleoside phosphate binding;GO:0097159//organic cyclic compound binding;GO:0016773//phosphotransferase activity, alcohol group as acceptor;GO:1901363//heterocyclic compound binding;GO:0032553//ribon…	K04733//interleukin-1 receptor-associated kinase 4 [EC:2.7.11.1]		XP_021888618.1|3.4e-54|putative serine/threonine-protein kinase [Carica papaya]
qClu-1-5	Ft1	22977366	22979576	+	FtPinG0001017300.01	[M]	Cell wall/membrane/envelope biogenesis	Biological Process: response to biotic stimulus (GO:0009607);; Biological Process: response to organic substance (GO:0010033);; Biological Process: detection of stimulus (GO:0051606);;	--	[T]	Signal transduction mechanisms	Protein kinase domain;; Protein tyrosine kinase;; Protein kinase domain;; Protein tyrosine kinase	LRR receptor kinase BAK1 OS=Oryza sativa subsp. japonica OX=39947 GN=BAK1 PE=1 SV=1	Putative receptor ser/thr protein kinase {ECO:0000313|EMBL:AAD56317.1} OS=Arabidopsis thaliana (Mouse-ear cress) PE=3 SV=1	hypothetical protein CDL15_Pgr001631 [Punica granatum]	--	GO:0046777//protein autophosphorylation;GO:0006807//nitrogen compound metabolic process;GO:0044260//cellular macromolecule metabolic process;GO:0043170//macromolecule metabolic process;GO:0006464//cellular protein modification process;GO:0006468//protein phosphorylation;GO:0071704//organic substance metabolic process;GO:0044237//cellular metabolic process;GO:0036211//protein modification process;…	K04733//interleukin-1 receptor-associated kinase 4 [EC:2.7.11.1];K04733//interleukin-1 receptor-associated kinase 4 [EC:2.7.11.1]		KMT15479.1|4.6e-59|hypothetical protein BVRB_3g058340 [Beta vulgaris subsp. vulgaris]
qClu-1-5	Ft1	22985883	22986952	+	FtPinG0001017500.01	[T]	Signal transduction mechanisms	Molecular Function: transferase activity, transferring phosphorus-containing groups (GO:0016772);;	--	[T]	Signal transduction mechanisms	Protein kinase domain;; Protein tyrosine kinase;; Protein kinase domain;; Protein tyrosine kinase	Receptor like protein kinase S.2 OS=Arabidopsis thaliana OX=3702 GN=LECRKS2 PE=2 SV=2	Serine-threonine protein kinase, plant-type, putative {ECO:0000313|EMBL:EEF46466.1} OS=Ricinus communis (Castor bean) PE=3 SV=1	hypothetical protein CDL15_Pgr027606 [Punica granatum]	--	GO:0006796//phosphate-containing compound metabolic process;GO:0043412//macromolecule modification;GO:0044260//cellular macromolecule metabolic process;GO:0044267//cellular protein metabolic process;GO:0071704//organic substance metabolic process;GO:0044237//cellular metabolic process;GO:0046777//protein autophosphorylation;GO:0009987//cellular process;GO:0006464//cellular protein modification pr…	K04733//interleukin-1 receptor-associated kinase 4 [EC:2.7.11.1]		XP_019162548.1|1.6e-68|PREDICTED: putative serine/threonine-protein kinase isoform X2 [Ipomoea nil]
qClu-1-5	Ft1	22986586	22987149	+	FtPinG0001017700.01	--	--	Molecular Function: transferase activity, transferring phosphorus-containing groups (GO:0016772);;	--	--	--	Protein tyrosine kinase	Probable LRR receptor-like serine/threonine-protein kinase At1g56130 OS=Arabidopsis thaliana OX=3702 GN=At1g56130 PE=2 SV=2	H0818E11.1 protein {ECO:0000313|EMBL:CAJ86064.1} OS=Oryza sativa (Rice) PE=4 SV=1	hypothetical protein BVRB_3g058340 [Beta vulgaris subsp. vulgaris]	--
qClu-1-5	Ft1	22992970	22994725	+	FtPinG0001017900.01	[O]	Posttranslational modification, protein turnover, chaperones	Molecular Function: ubiquitin-protein transferase activity (GO:0004842);; Biological Process: protein ubiquitination (GO:0016567);;	K10576|1.15039e-82|cam:101503460|K10576 ubiquitin-conjugating enzyme E2 H [EC:2.3.2.23] | (RefSeq) ubiquitin-conjugating enzyme E2-23 kDa	[O]	Posttranslational modification, protein turnover, chaperones	Ubiquitin-conjugating enzyme	Ubiquitin-conjugating enzyme E2 5 OS=Arabidopsis thaliana OX=3702 GN=UBC5 PE=2 SV=2	Uncharacterized protein {ECO:0000313|EMBL:ESW07087.1} OS=Phaseolus vulgaris (Kidney bean) PE=3 SV=1	PREDICTED: ubiquitin-conjugating enzyme E2-23 kDa [Cicer arietinum]	PREDICTED: Cucumis sativus ubiquitin-conjugating enzyme E2 5-like (LOC101228382), mRNA	GO:0043167//ion binding;GO:0030554//adenyl nucleotide binding;GO:1901265//nucleoside phosphate binding;GO:0003824//catalytic activity;GO:0036094//small molecule binding;GO:0005488//binding;GO:0043168//anion binding;GO:0032553//ribonucleotide binding;GO:0008144//drug binding;GO:0016740//transferase activity;GO:0035639//purine ribonucleoside triphosphate binding;GO:0097159//organic cyclic compound …	K10576//ubiquitin-conjugating enzyme E2 H [EC:2.3.2.23]+ko04120//Ubiquitin mediated proteolysis		BAT97961.1|6.6e-71|hypothetical protein VIGAN_09155600 [Vigna angularis var. angularis]
qClu-1-5	Ft1	23001414	23002181	+	FtPinG0001018100.01	--	--	--	--	--	--	--	Transcription factor ORG3 OS=Arabidopsis thaliana OX=3702 GN=ORG3 PE=1 SV=1	Putative uncharacterized protein {ECO:0000313|EMBL:CBI30114.3} OS=Vitis vinifera (Grape) PE=4 SV=1	PREDICTED: transcription factor ORG2 [Vitis vinifera]	--	GO:2000112//regulation of cellular macromolecule biosynthetic process;GO:0060255//regulation of macromolecule metabolic process;GO:0006355//regulation of transcription, DNA-templated;GO:0080090//regulation of primary metabolic process;GO:1903506//regulation of nucleic acid-templated transcription;GO:0050794//regulation of cellular process;GO:0010468//regulation of gene expression;GO:0051252//regu…	K18486//heart-and neural crest derivatives-expressed protein 2		CAN64266.1|5.8e-17|hypothetical protein VITISV_031510 [Vitis vinifera]
qClu-1-5	Ft1	23023371	23024762	-	FtPinG0001018400.01	[T]	Signal transduction mechanisms	--	K12761|0|pper:PRUPE_ppa005902mg|K12761 carbon catabolite-derepressing protein kinase [EC:2.7.11.1] | (RefSeq) hypothetical protein	[T]	Signal transduction mechanisms	Protein kinase domain;; Protein tyrosine kinase;; NAF domain;; Kinase-like	CBL-interacting serine/threonine-protein kinase 14 OS=Arabidopsis thaliana OX=3702 GN=CIPK14 PE=1 SV=1	CBL-interacting serine/threonine-protein kinase 14 {ECO:0000313|EMBL:EXB42361.1} OS=Morus notabilis PE=4 SV=1	CBL-interacting serine/threonine-protein kinase 14 [Quercus suber]	PREDICTED: Populus euphratica CBL-interacting serine/threonine-protein kinase 14 (LOC105114051), mRNA	GO:0050794//regulation of cellular process;GO:0050896//response to stimulus;GO:0023052//signaling;GO:0007154//cell communication;GO:0050789//regulation of biological process;GO:0051716//cellular response to stimulus;GO:0065007//biological regulation;GO:0009987//cellular process;GO:0007165//signal transduction;GO:0005488//binding;GO:0032553//ribonucleotide binding;GO:1901363//heterocyclic compound…	K12761//carbon catabolite-derepressing protein kinase [EC:2.7.11.1]		XP_023892051.1|2.1e-153|CBL-interacting serine/threonine-protein kinase 14 [Quercus suber]
qClu-1-5	Ft1	23043143	23043450	+	FtPinG0001018500.01	--	--	--	--	--	--	--	--	Uncharacterized protein {ECO:0000313|EMBL:ESR53603.1} OS=Citrus clementina PE=4 SV=1	--	--
qClu-1-5	Ft1	23050717	23051438	+	FtPinG0001018900.01	--	--	--	--	--	--	Transcriptional repressor, ovate	Transcription repressor OFP4 OS=Arabidopsis thaliana OX=3702 GN=OFP4 PE=1 SV=1	AF4/FMR2 family member 1 {ECO:0000313|EMBL:EOY04488.1} OS=Theobroma cacao (Cacao) PE=4 SV=1	PREDICTED: transcription repressor OFP1-like [Populus euphratica]	--	GO:0051172//negative regulation of nitrogen compound metabolic process;GO:2000113//negative regulation of cellular macromolecule biosynthetic process;GO:1903506//regulation of nucleic acid-templated transcription;GO:0010468//regulation of gene expression;GO:0009892//negative regulation of metabolic process;GO:0031327//negative regulation of cellular biosynthetic process;GO:0009889//regulation of …	K01870//isoleucyl-tRNA synthetase [EC:6.1.1.5]+ko00970//Aminoacyl-tRNA biosynthesis;K14834//nucleolar complex protein 3		XP_021291288.1|1.9e-45|LOW QUALITY PROTEIN: transcription repressor OFP2-like [Herrania umbratica]	OFP
qClu-1-5	Ft1	23071423	23072332	.	BGI_novel_G000070			GO:0031224//intrinsic component of membrane;GO:0016021//integral component of membrane;GO:0016020//membrane;GO:0044425//membrane part;									GO:0031224//intrinsic component of membrane;GO:0016021//integral component of membrane;GO:0016020//membrane;GO:0044425//membrane part;		Leucine-rich repeat transmembrane protein kinase (best arabidopsis hit)
qClu-1-5	Ft1	23078723	23081345	-	FtPinG0001019400.01	[T]	Signal transduction mechanisms	--	K08867|0|bvg:104898184|K08867 WNK lysine deficient protein kinase [EC:2.7.11.1] | (RefSeq) probable serine/threonine-protein kinase WNK5	[R]	General function prediction only	Protein kinase domain;; Protein tyrosine kinase	Probable serine/threonine-protein kinase WNK5 OS=Arabidopsis thaliana OX=3702 GN=WNK5 PE=1 SV=2	No lysine kinase 4 isoform 2 {ECO:0000313|EMBL:EOY34686.1} OS=Theobroma cacao (Cacao) PE=4 SV=1	PREDICTED: probable serine/threonine-protein kinase WNK5 [Beta vulgaris subsp. vulgaris]	Ricinus communis kinase, putative, mRNA	GO:0043167//ion binding;GO:1901265//nucleoside phosphate binding;GO:0016740//transferase activity;GO:0016772//transferase activity, transferring phosphorus-containing groups;GO:0140096//catalytic activity, acting on a protein;GO:0000166//nucleotide binding;GO:0097159//organic cyclic compound binding;GO:0035639//purine ribonucleoside triphosphate binding;GO:0003824//catalytic activity;GO:0017076//…	K08867//WNK lysine deficient protein kinase [EC:2.7.11.1]		XP_010683526.1|1.0e-191|PREDICTED: probable serine/threonine-protein kinase WNK5 [Beta vulgaris subsp. vulgaris]
qClu-1-5	Ft1	23091584	23098707	-	FtPinG0001019600.01	--	--	--	--	[L]	Replication, recombination and repair	--	--	NT domain of poly(A) polymerase and terminal uridylyl transferase-containing protein, putative {ECO:0000313|EMBL:EOY04484.1} OS=Theobroma cacao (Cacao) PE=4 SV=1	PREDICTED: uncharacterized protein LOC104898183 isoform X1 [Beta vulgaris subsp. vulgaris]	PREDICTED: Beta vulgaris subsp. vulgaris uncharacterized LOC104898183 (LOC104898183), mRNA		K03514//non-canonical poly(A) RNA polymerase PAPD5/7 [EC:2.7.7.19]+ko03018//RNA degradation;K06236//collagen, type I, alpha+ko04933//AGE-RAGE signaling pathway in diabetic complications;K09264//MADS-box transcription factor, plant		XP_010683525.1|1.7e-213|PREDICTED: uncharacterized protein LOC104898183 isoform X1 [Beta vulgaris subsp. vulgaris]
qClu-1-5	Ft1	23115038	23119155	+	FtPinG0001019700.01	--	--	--	--	--	--	--	--	Putative uncharacterized protein {ECO:0000313|EMBL:EEF29516.1} OS=Ricinus communis (Castor bean) PE=4 SV=1	uncharacterized protein LOC110731037 [Chenopodium quinoa]	PREDICTED: Vitis vinifera uncharacterized LOC100249981 (LOC100249981), mRNA	GO:0016020//membrane;GO:0031224//intrinsic component of membrane;GO:0044425//membrane part;GO:0016021//integral component of membrane;	K06670//cohesin complex subunit SCC1		XP_021646164.1|4.5e-101|uncharacterized protein LOC110639489 [Hevea brasiliensis]
qClu-1-5	Ft1	23120870	23121554	-	FtPinG0001020000.01	\	\	\	\	\	\	\	\	\	\	\
qClu-1-5	Ft1	23122745	23123678	-	FtPinG0001020200.01	\	\	\	\	\	\	\	\	\	\	\
qClu-1-5	Ft1	23127152	23128404	-	FtPinG0001020400.01	[J]	Translation, ribosomal structure and biogenesis	Molecular Function: structural constituent of ribosome (GO:0003735);; Cellular Component: ribosome (GO:0005840);; Biological Process: translation (GO:0006412);;	K02976|7.40323e-53|atr:18432269|K02976 small subunit ribosomal protein S26e | (RefSeq) 40S ribosomal protein S26-2	[J]	Translation, ribosomal structure and biogenesis	Ribosomal protein S26e	40S ribosomal protein S26-3 OS=Arabidopsis thaliana OX=3702 GN=RPS26C PE=2 SV=1	Uncharacterized protein {ECO:0000313|EMBL:ERN04118.1} OS=Amborella trichopoda PE=4 SV=1	40S ribosomal protein S26-2 [Amborella trichopoda]	PREDICTED: Solanum tuberosum 40S ribosomal protein S26-3-like (LOC102599327), mRNA	GO:0044238//primary metabolic process;GO:0043043//peptide biosynthetic process;GO:0009987//cellular process;GO:1901564//organonitrogen compound metabolic process;GO:1901566//organonitrogen compound biosynthetic process;GO:1901576//organic substance biosynthetic process;GO:0006518//peptide metabolic process;GO:0044267//cellular protein metabolic process;GO:0019538//protein metabolic process;GO:000…	K02976//small subunit ribosomal protein S26e+ko03010//Ribosome		XP_006432004.1|5.8e-59|40S ribosomal protein S26-3 [Citrus clementina]
qClu-1-5	Ft1	23142142	23149005	-	FtPinG0001020800.01	[L]	Replication, recombination and repair	Cellular Component: chloroplast thylakoid membrane (GO:0009535);; Cellular Component: plastoglobule (GO:0010287);;	--	--	--	SOUL heme-binding protein;; SOUL heme-binding protein	Heme-binding-like protein At3g10130, chloroplastic OS=Arabidopsis thaliana OX=3702 GN=At3g10130 PE=1 SV=1	Uncharacterized protein {ECO:0000313|EMBL:EXB88697.1} OS=Morus notabilis PE=4 SV=1	PREDICTED: heme-binding-like protein At3g10130, chloroplastic isoform X2 [Juglans regia]	PREDICTED: Beta vulgaris subsp. vulgaris heme-binding-like protein At3g10130, chloroplastic (LOC104898361), transcript variant X1, mRNA		K13201//nucleolysin TIA-1/TIAR;K13201//nucleolysin TIA-1/TIAR		XP_018813680.1|4.0e-107|PREDICTED: heme-binding-like protein At3g10130, chloroplastic isoform X2 [Juglans regia]
qClu-1-5	Ft1	23143303	23144028	-	FtPinG0001021200.01	\	\	\	\	\	\	\	\	\	\	\
qClu-1-5	Ft1	23149571	23152177	-	FtPinG0001021400.01	--	--	--	--	[R]	General function prediction only	PPR repeat family;; PPR repeat;; PPR repeat;; Pentatricopeptide repeat domain	Pentatricopeptide repeat-containing protein At2g36240 OS=Arabidopsis thaliana OX=3702 GN=At2g36240 PE=2 SV=1	Pentatricopeptide (PPR) repeat-containing protein, putative {ECO:0000313|EMBL:EOY08249.1} OS=Theobroma cacao (Cacao) PE=4 SV=1	pentatricopeptide repeat-containing protein At2g36240-like [Chenopodium quinoa]	--		K17964//leucine-rich PPR motif-containing protein, mitochondrial		XP_021843393.1|1.4e-165|pentatricopeptide repeat-containing protein At2g36240-like isoform X1 [Spinacia oleracea]
qClu-1-5	Ft1	23157021	23160569	+	FtPinG0001021700.01	--	--	Biological Process: MAPK cascade (GO:0000165);; Biological Process: respiratory burst involved in defense response (GO:0002679);; Biological Process: protein targeting to membrane (GO:0006612);; Biological Process: membrane fusion (GO:0006944);; Biological Process: systemic acquired resistance, salicylic acid mediated signaling pathway (GO:0009862);; Biological Process: jasmonic acid mediated sig…	--	--	--	MAC/Perforin domain	MACPF domain-containing protein CAD1 OS=Arabidopsis thaliana OX=3702 GN=CAD1 PE=2 SV=1	Uncharacterized protein {ECO:0000313|EMBL:KDO49684.1} OS=Citrus sinensis (Sweet orange) PE=4 SV=1	hypothetical protein CISIN_1g008004mg [Citrus sinensis]	PREDICTED: Vitis vinifera MACPF domain-containing protein CAD1-like (LOC100260206), transcript variant X1, mRNA	GO:0009626//plant-type hypersensitive response;GO:0006952//defense response;GO:0033554//cellular response to stress;GO:0034050//host programmed cell death induced by symbiont;GO:0045087//innate immune response;GO:0012501//programmed cell death;GO:0006950//response to stress;GO:0006955//immune response;GO:0008219//cell death;GO:0050896//response to stimulus;GO:0009987//cellular process;GO:0051716/…	K14638//solute carrier family 15 (peptide/histidine transporter), member 3/4;K01183//chitinase [EC:3.2.1.14]+ko00520//Amino sugar and nucleotide sugar metabolism+ko01100//Metabolic pathways		XP_006429563.1|5.3e-258|MACPF domain-containing protein CAD1 [Citrus clementina]
qClu-1-5	Ft1	23173854	23175110	+	FtPinG0001021900.01	--	--	--	--	[R]	General function prediction only	gag-polypeptide of LTR copia-type;; gag-polypeptide of LTR copia-type	Retrovirus-related Pol polyprotein from transposon RE1 OS=Arabidopsis thaliana OX=3702 GN=RE1 PE=2 SV=1	Uncharacterized protein {ECO:0000313|EnsemblPlants:GLYMA15G39892.1} OS=Glycine max (Soybean) PE=4 SV=1	PREDICTED: uncharacterized protein LOC102664868 [Glycine max]	--
qClu-1-5	Ft1	23182172	23183923	+	FtPinG0001022300.01	--	--	Biological Process: lipid transport (GO:0006869);; Molecular Function: lipid binding (GO:0008289);; Biological Process: response to stimulus (GO:0050896);;	--	--	--	Protease inhibitor/seed storage/LTP family;; Probable lipid transfer;; Protease inhibitor/seed storage/LTP family;; Probable lipid transfer	Non-specific lipid-transfer protein 1 OS=Nicotiana tabacum OX=4097 GN=LTP1 PE=1 SV=1	Non-specific lipid-transfer protein {ECO:0000256|RuleBase:RU000628} OS=Atriplex nummularia (Old man saltbush) PE=2 SV=1	non-specific lipid-transfer protein-like [Chenopodium quinoa]	PREDICTED: Nelumbo nucifera non-specific lipid-transfer protein 1-like (LOC104594498), mRNA	GO:0051179//localization;GO:0033036//macromolecule localization;GO:0071702//organic substance transport;GO:0006869//lipid transport;GO:0051234//establishment of localization;GO:0010876//lipid localization;GO:0006810//transport;GO:0008289//lipid binding;GO:0005488//binding;			XP_021723222.1|2.3e-37|non-specific lipid-transfer protein-like [Chenopodium quinoa]
qClu-1-5	Ft1	23190951	23199474	+	BGI_novel_G000071												GO:0043226//organelle;GO:0005623//cell;GO:0043227//membrane-bounded organelle;GO:0043231//intracellular membrane-bounded organelle;GO:0044464//cell part;GO:0005634//nucleus;GO:0005622//intracellular;GO:0044424//intracellular part;GO:0043229//intracellular organelle;GO:0005488//binding;GO:0003677//DNA binding;GO:0003676//nucleic acid binding;GO:1901363//heterocyclic compound binding;GO:0097159//or…	K15255//ATP-dependent DNA helicase PIF1 [EC:3.6.4.12]			ABI3VP1
qClu-1-5	Ft1	23189567	23189974	-	FtPinG0001022600.01	--	--	--	--	--	--	Protease inhibitor/seed storage/LTP family;; Probable lipid transfer	Non-specific lipid-transfer protein OS=Apium graveolens OX=4045 PE=1 SV=1	Non-specific lipid-transfer protein {ECO:0000256|RuleBase:RU000628} OS=Dianthus caryophyllus (Carnation) PE=2 SV=1	lipid transfer protein [Dianthus caryophyllus]	--
qClu-1-5	Ft1	23223764	23224462	+	FtPinG0001022700.01	--	--	Biological Process: transport (GO:0006810);;	--	--	--	Protease inhibitor/seed storage/LTP family;; Protease inhibitor/seed storage/LTP family	Non-specific lipid-transfer protein OS=Apium graveolens OX=4045 PE=1 SV=1	Non-specific lipid-transfer protein {ECO:0000256|RuleBase:RU000628} OS=Dianthus caryophyllus (Carnation) PE=2 SV=1	lipid transfer protein [Dianthus caryophyllus]	--	GO:0006869//lipid transport;GO:0010876//lipid localization;GO:0033036//macromolecule localization;GO:0051234//establishment of localization;GO:0006810//transport;GO:0051179//localization;GO:0071702//organic substance transport;GO:0005488//binding;GO:0008289//lipid binding;			BAI94497.1|2.8e-33|lipid transfer protein [Dianthus caryophyllus]
qClu-1-5	Ft1	23227967	23228711	+	FtPinG0001022900.01	\	\	\	\	\	\	\	\	\	\	\				KHN29508.1|6.0e-06|hypothetical protein glysoja_005232 [Glycine soja]
qClu-1-5	Ft1	23238341	23241749	+	FtPinG0001023100.01	[T]	Signal transduction mechanisms	--	--	[T]	Signal transduction mechanisms	Protein tyrosine kinase;; Protein kinase domain	Probable serine/threonine-protein kinase PIX7 OS=Arabidopsis thaliana OX=3702 GN=PIX7 PE=1 SV=1	Uncharacterized protein {ECO:0000313|EMBL:KDP21871.1} OS=Jatropha curcas (Barbados nut) PE=4 SV=1	probable serine/threonine-protein kinase PBL1 [Chenopodium quinoa]	PREDICTED: Musa acuminata subsp. malaccensis probable serine/threonine-protein kinase NAK (LOC103992515), mRNA	GO:0016740//transferase activity;GO:0032559//adenyl ribonucleotide binding;GO:0140096//catalytic activity, acting on a protein;GO:0005488//binding;GO:0000166//nucleotide binding;GO:0043168//anion binding;GO:0003824//catalytic activity;GO:0036094//small molecule binding;GO:0097159//organic cyclic compound binding;GO:0005524//ATP binding;GO:0032553//ribonucleotide binding;GO:0097367//carbohydrate d…	K04733//interleukin-1 receptor-associated kinase 4 [EC:2.7.11.1]		XP_010683512.1|7.4e-218|PREDICTED: probable serine/threonine-protein kinase NAK [Beta vulgaris subsp. vulgaris]
qClu-1-5	Ft1	23255963	23259090	+	FtPinG0001023300.01	--	--	--	--	--	--	--	--	Putative uncharacterized protein {ECO:0000313|EMBL:CBI18034.3} OS=Vitis vinifera (Grape) PE=4 SV=1	uncharacterized protein LOC111307618 [Durio zibethinus]	--	GO:0043227//membrane-bounded organelle;GO:0044422//organelle part;GO:0044446//intracellular organelle part;GO:0043229//intracellular organelle;GO:0044424//intracellular part;GO:0012505//endomembrane system;GO:0044444//cytoplasmic part;GO:0031410//cytoplasmic vesicle;GO:0031224//intrinsic component of membrane;GO:0016021//integral component of membrane;GO:0005768//endosome;GO:0005802//trans-Golgi …			XP_022761397.1|3.3e-55|uncharacterized protein LOC111307618 [Durio zibethinus]
qClu-1-5	Ft1	23263943	23267009	-	FtPinG0001023600.01	[K]	Transcription	Molecular Function: transmembrane receptor protein tyrosine kinase activity (GO:0004714);; Molecular Function: ATP binding (GO:0005524);; Biological Process: protein phosphorylation (GO:0006468);; Cellular Component: integral component of membrane (GO:0016021);; Molecular Function: 2-alkenal reductase [NAD(P)] activity (GO:0032440);; Biological Process: oxidation-reduction process (GO:0055114);;	--	--	--	Protein tyrosine kinase;; Protein kinase domain;; Leucine rich repeat;; Leucine Rich repeats (2 copies);; Leucine Rich Repeat;; Leucine rich repeat N-terminal domain;; Leucine Rich repeat;; FNIP Repeat	Probable LRR receptor-like serine/threonine-protein kinase IRK OS=Arabidopsis thaliana OX=3702 GN=IRK PE=1 SV=1	Leucine-rich receptor-like protein kinase family protein {ECO:0000313|EMBL:EOY04451.1} OS=Theobroma cacao (Cacao) PE=4 SV=1	probable LRR receptor-like serine/threonine-protein kinase IRK [Chenopodium quinoa]	PREDICTED: Sesamum indicum probably inactive leucine-rich repeat receptor-like protein kinase At3g28040 (LOC105174669), mRNA	GO:0016021//integral component of membrane;GO:0016020//membrane;GO:0031224//intrinsic component of membrane;GO:0044425//membrane part;GO:0032440//2-alkenal reductase [NAD(P)] activity;GO:0140096//catalytic activity, acting on a protein;GO:0097159//organic cyclic compound binding;GO:0016772//transferase activity, transferring phosphorus-containing groups;GO:0004672//protein kinase activity;GO:0016…	K20718//LRR receptor-like serine/threonine-protein kinase ERECTA [EC:2.7.11.1]+ko04016//MAPK signaling pathway - plant	Leucine-rich receptor-like protein kinase family protein (best arabidopsis hit)	XP_021767024.1|0.0e+00|probable LRR receptor-like serine/threonine-protein kinase IRK [Chenopodium quinoa]
qClu-1-5	Ft1	23272141	23275359	-	FtPinG0001023800.01	--	--	--	--	--	--	PA domain	Vacuolar-sorting receptor 2 OS=Arabidopsis thaliana OX=3702 GN=VSR2 PE=2 SV=1	Uncharacterized protein {ECO:0000313|EnsemblPlants:PGSC0003DMT400080213} OS=Solanum tuberosum (Potato) PE=4 SV=1	vacuolar-sorting receptor 1-like isoform X1 [Olea europaea var. sylvestris]	PREDICTED: Nicotiana sylvestris vacuolar-sorting receptor 1-like (LOC104247350), transcript variant X2, mRNA	GO:0031224//intrinsic component of membrane;GO:0016021//integral component of membrane;GO:0044425//membrane part;GO:0016020//membrane;GO:0005488//binding;GO:0043167//ion binding;GO:0005509//calcium ion binding;GO:0043169//cation binding;GO:0046872//metal ion binding;	K01859//chalcone isomerase [EC:5.5.1.6]+ko01100//Metabolic pathways+ko01110//Biosynthesis of secondary metabolites+ko00941//Flavonoid biosynthesis;K04733//interleukin-1 receptor-associated kinase 4 [EC:2.7.11.1];K09597//signal peptide peptidase-like 2B [EC:3.4.23.-];K15692//E3 ubiquitin-protein ligase RNF13 [EC:2.3.2.27]		XP_019257104.1|2.4e-309|PREDICTED: vacuolar-sorting receptor 1-like isoform X2 [Nicotiana attenuata]
qClu-1-5	Ft1	23279844	23281694	+	FtPinG0001023900.01	\	\	\	\	\	\	\	\	\	\	\
qClu-1-5	Ft1	23322602	23323560	-	FtPinG0001025200.01	--	--	--	--	--	--	--	--	Uncharacterized protein {ECO:0000313|EMBL:EXB74397.1} OS=Morus notabilis PE=4 SV=1	uncharacterized protein LOC110804339 [Spinacia oleracea]	--		K09273//upstream-binding transcription factor;K09273//upstream-binding transcription factor		XP_021865614.1|2.0e-28|uncharacterized protein LOC110804339 [Spinacia oleracea]
qClu-1-5	Ft1	23337125	23338404	+	FtPinG0001025300.01	[M]	Cell wall/membrane/envelope biogenesis	--	--	--	--	Protein kinase domain;; Protein tyrosine kinase;; Protein kinase domain;; Protein tyrosine kinase	Putative receptor protein kinase ZmPK1 OS=Zea mays OX=4577 GN=PK1 PE=2 SV=2	Uncharacterized protein {ECO:0000313|EMBL:EEE95779.2} OS=Populus trichocarpa (Western balsam poplar) PE=3 SV=2	putative receptor protein kinase ZmPK1 [Cajanus cajan]	PREDICTED: Pyrus x bretschneideri putative receptor protein kinase ZmPK1 (LOC103950616), mRNA	GO:0048544//recognition of pollen;GO:0051704//multi-organism process;GO:0008037//cell recognition;GO:0000003//reproduction;GO:0044706//multi-multicellular organism process;GO:0009875//pollen-pistil interaction;GO:0009987//cellular process;GO:0007154//cell communication;GO:0032501//multicellular organismal process;GO:0022414//reproductive process;GO:0009856//pollination;GO:0044425//membrane part;G…	K04733//interleukin-1 receptor-associated kinase 4 [EC:2.7.11.1]		KMT07233.1|4.0e-36|hypothetical protein BVRB_6g148670 [Beta vulgaris subsp. vulgaris]
qClu-1-5	Ft1	23340664	23342771	+	FtPinG0001025500.01	[T]	Signal transduction mechanisms	--	--	[R]	General function prediction only	Protein kinase domain;; Protein tyrosine kinase	Serine/threonine-protein kinase STN8, chloroplastic OS=Arabidopsis thaliana OX=3702 GN=STN8 PE=2 SV=1	Uncharacterized protein {ECO:0000313|EnsemblPlants:Solyc10g085680.1.1} OS=Solanum lycopersicum (Tomato) PE=3 SV=1	PREDICTED: serine/threonine-protein kinase STN8, chloroplastic isoform X1 [Vitis vinifera]	PREDICTED: Beta vulgaris subsp. vulgaris serine/threonine-protein kinase STN8, chloroplastic (LOC104898134), transcript variant X2, mRNA	GO:0036094//small molecule binding;GO:0032559//adenyl ribonucleotide binding;GO:0000166//nucleotide binding;GO:0016772//transferase activity, transferring phosphorus-containing groups;GO:1901363//heterocyclic compound binding;GO:0008144//drug binding;GO:0043168//anion binding;GO:0005488//binding;GO:0097159//organic cyclic compound binding;GO:0030554//adenyl nucleotide binding;GO:0003824//catalyti…	K04515//calcium/calmodulin-dependent protein kinase (CaM kinase) II [EC:2.7.11.17];K04515//calcium/calmodulin-dependent protein kinase (CaM kinase) II [EC:2.7.11.17];K04515//calcium/calmodulin-dependent protein kinase (CaM kinase) II [EC:2.7.11.17]		PSS32761.1|3.5e-210|Serine/threonine-protein kinase [Actinidia chinensis var. chinensis]
qClu-1-5	Ft1	23342270	23346536	-	FtPinG0001025800.01	[R]	General function prediction only	Molecular Function: translation initiation factor activity (GO:0003743);; Cellular Component: plasma membrane (GO:0005886);; Biological Process: translational initiation (GO:0006413);;	K03238|3.41432e-42|zma:100282096|K03238 translation initiation factor 2 subunit 2 | (RefSeq) GRMZM2G056462; eukaryotic translation initiation factor 2 beta subunit	[J]	Translation, ribosomal structure and biogenesis	Domain found in IF2B/IF5	Eukaryotic translation initiation factor 2 subunit beta OS=Triticum aestivum OX=4565 PE=1 SV=1	Uncharacterized protein {ECO:0000313|EnsemblPlants:GRMZM2G056462_P01} OS=Zea mays (Maize) PE=2 SV=1	eukaryotic translation initiation factor 2 beta subunit [Zea mays]	--	GO:0065008//regulation of biological quality;GO:0019725//cellular homeostasis;GO:0050789//regulation of biological process;GO:0065007//biological regulation;GO:0050794//regulation of cellular process;GO:0045454//cell redox homeostasis;GO:0009987//cellular process;GO:0042592//homeostatic process;GO:0005623//cell;GO:0003743//translation initiation factor activity;GO:0003723//RNA binding;GO:0097159/…	K03238//translation initiation factor 2 subunit 2+ko03013//RNA transport;K03238//translation initiation factor 2 subunit 2+ko03013//RNA transport;K03238//translation initiation factor 2 subunit 2+ko03013//RNA transport;K03238//translation initiation factor 2 subunit 2+ko03013//RNA transport		KXG36952.1|4.4e-56|hypothetical protein SORBI_3002G419100 [Sorghum bicolor]
qClu-1-5	Ft1	23349784	23354596	+	FtPinG0001025900.01	--	--	Molecular Function: binding (GO:0005488);; Molecular Function: hydrolase activity (GO:0016787);;	--	--	--	Tyrosyl-DNA phosphodiesterase;; HIRAN domain	Tyrosyl-DNA phosphodiesterase 1 OS=Arabidopsis thaliana OX=3702 GN=TDP1 PE=1 SV=1	Putative uncharacterized protein {ECO:0000313|EMBL:CCB46179.1} OS=Vitis vinifera (Grape) PE=4 SV=1	hypothetical protein POPTR_012G111800v3 [Populus trichocarpa]	PREDICTED: Populus euphratica uncharacterized LOC105110252 (LOC105110252), transcript variant X1, mRNA	GO:0034641//cellular nitrogen compound metabolic process;GO:0043170//macromolecule metabolic process;GO:0006139//nucleobase-containing compound metabolic process;GO:0006974//cellular response to DNA damage stimulus;GO:0044237//cellular metabolic process;GO:0044238//primary metabolic process;GO:0006950//response to stress;GO:1901360//organic cyclic compound metabolic process;GO:0051716//cellular r…			XP_024438691.1|4.8e-267|uncharacterized protein LOC7484355 isoform X1 [Populus trichocarpa]
qClu-1-5	Ft1	23360925	23363579	+	FtPinG0001026100.01	[T]	Signal transduction mechanisms	--	--	[T]	Signal transduction mechanisms	Protein tyrosine kinase;; Carbohydrate-binding protein of the ER;; Protein kinase domain;; Di-glucose binding within endoplasmic reticulum;; Protein tyrosine kinase;; Protein kinase domain;; Carbohydrate-binding protein of the ER;; Di-glucose binding within endoplasmic reticulum	Receptor-like protein kinase FERONIA OS=Arabidopsis thaliana OX=3702 GN=FER PE=1 SV=1	Uncharacterized protein {ECO:0000313|EMBL:KCW88392.1} OS=Eucalyptus grandis (Flooded gum) PE=3 SV=1	PREDICTED: receptor-like protein kinase FERONIA [Eucalyptus grandis]	PREDICTED: Citrus sinensis receptor-like protein kinase FERONIA-like (LOC102610401), mRNA	GO:0031224//intrinsic component of membrane;GO:0016021//integral component of membrane;GO:0044425//membrane part;GO:0016020//membrane;GO:0097367//carbohydrate derivative binding;GO:0017076//purine nucleotide binding;GO:0016772//transferase activity, transferring phosphorus-containing groups;GO:0097159//organic cyclic compound binding;GO:0035639//purine ribonucleoside triphosphate binding;GO:00325…	K04733//interleukin-1 receptor-associated kinase 4 [EC:2.7.11.1]		PSS32764.1|0.0e+00|Receptor-like protein kinase [Actinidia chinensis var. chinensis]
qClu-1-5	Ft1	23368367	23376625	-	FtPinG0001026400.01	--	--	Biological Process: protein glycosylation (GO:0006486);; Biological Process: transport (GO:0006810);; Cellular Component: integral component of membrane (GO:0016021);;	--	--	--	--	--	Putative uncharacterized protein {ECO:0000313|EMBL:CBI31130.3} OS=Vitis vinifera (Grape) PE=4 SV=1	uncharacterized protein LOC110690760 isoform X1 [Chenopodium quinoa]	PREDICTED: Fragaria vesca subsp. vesca uncharacterized LOC101292427 (LOC101292427), mRNA				XP_021723345.1|5.8e-176|uncharacterized protein LOC110690760 isoform X1 [Chenopodium quinoa]
qClu-1-5	Ft1	23385955	23389004	+	FtPinG0001026700.01	--	--	--	--	--	--	Conserved region of unknown function on GLTSCR protein	--	Uncharacterized protein {ECO:0000313|EMBL:EXB29125.1} OS=Morus notabilis PE=4 SV=1	PREDICTED: putative uncharacterized protein DDB_G0268364 [Beta vulgaris subsp. vulgaris]	PREDICTED: Nicotiana sylvestris bromodomain-containing protein DDB_G0280777 (LOC104225841), mRNA		K15168//mediator of RNA polymerase II transcription subunit 25		XP_010671069.1|4.3e-136|PREDICTED: putative uncharacterized protein DDB_G0268364 [Beta vulgaris subsp. vulgaris]
qClu-1-5	Ft1	23391255	23394123	+	FtPinG0001026900.01	[M]	Cell wall/membrane/envelope biogenesis	Molecular Function: protein serine/threonine kinase activity (GO:0004674);; Molecular Function: ATP binding (GO:0005524);; Biological Process: protein phosphorylation (GO:0006468);;	K07760|0|sot:102586889|K07760 cyclin-dependent kinase [EC:2.7.11.22] | (RefSeq) cell division control protein 2 homolog C	[R]	General function prediction only	Protein kinase domain;; Protein tyrosine kinase;; Phosphotransferase enzyme family;; Lipopolysaccharide kinase (Kdo/WaaP) family;; Protein kinase domain;; Protein tyrosine kinase	Cyclin-dependent kinase B1-1 OS=Oryza sativa subsp. japonica OX=39947 GN=CDKB1-1 PE=2 SV=1	Uncharacterized protein {ECO:0000313|EnsemblPlants:PGSC0003DMT400071215} OS=Solanum tuberosum (Potato) PE=4 SV=1	PREDICTED: cell division control protein 2 homolog C [Solanum tuberosum]	Persea americana cyclin dependent kinase B mRNA, complete cds	GO:0006464//cellular protein modification process;GO:0006468//protein phosphorylation;GO:0006793//phosphorus metabolic process;GO:0044260//cellular macromolecule metabolic process;GO:0044238//primary metabolic process;GO:0006796//phosphate-containing compound metabolic process;GO:0071704//organic substance metabolic process;GO:0006807//nitrogen compound metabolic process;GO:0019538//protein metab…	K07760//cyclin-dependent kinase [EC:2.7.11.22]		XP_002266623.1|1.1e-160|PREDICTED: cell division control protein 2 homolog C [Vitis vinifera]
[truncated: 38 more rows]

## Sheet: Table S5
Table S5 Homologues of plant grain weight/size genes in the physical intervals of the stable major QTL clusters qClu-1-3 and qClu-1-5
Cluster Name	Chromosome	Gene ID	StartIGDBV2	End	Oritation	Protein name	protein category	Pathway	Accession number	Annotations	GO	Kegg Orthology	PRG	Nr	TFs
[truncated: 59 more rows]

## Sheet: Table S6
Table S6 The categorization of SNPs and Indels within the physical interval of the stable major QTL clusters qClu-1-3 and qClu-1-5
Gene ID	Cluster	SNP												Indel
		Exonic					Splicing	UTR5	UTR3	Intronic	Upstream	Downstream	Intergenic	Exonic					Splicing	UTR5	UTR3	Intronic	Upstream	Downstream	Intergenic
[truncated: 453 more rows]

## Sheet:  Table S7
Table S7 The InDel and non-synonymous SNP variations in exon and its effect within physical interval of the major QTL clusters qClu-1-3 and qClu-1-5
[truncated: 35 more rows]
